# Supplementary material for: Chromatoid Body Protein TDRD6 Supports Long 3’ UTR Triggered Nonsense Mediated mRNA Decay
Source: PLoS Genet. 2016 May 5;12(5):e1005857. doi: 10.1371/journal.pgen.1005857 (PMC4858158; doi:10.1371/journal.pgen.1005857)
Supplement: S2 Table — Sheet 1: Short 3’ UTR transcripts (3‘UTR <350nt) are shown. Sheet 2: Medium 3’ UTR transcripts (350nt< 3‘UTR <1500nt) are shown. Sheet 3: Long 3’ UTR transcripts (3‘UTR >1500nt) are shown. Column 1: Cufflinks gene ID, Column 2: Official gene name, Column 3: Chromosomal position of the gene, Column 4: Expression value in Tdrd6+/-, Column 5: Expression value in Tdrd6-/-, Column 6: log2 Fold change, Column 7: p-value, Column 8: Ensemble gene ID. (XLS) [file pgen.1005857.s010.xls]

## Sheet: short 3'UTR transcripts(<350nt)
gene_id	gene	locus	value_HET	value_KO	log2.fold_change.	p_value	EnsemblID
XLOC_032689	Gramd2	chr9:59527950-59566681	1.39911	0.182172	-2.94113	0.00785	ENSMUST00000098661
XLOC_022048	Cd164l2	chr4:132765254-132780470	0.817618	0.148582	-2.46017	0.03115	ENSMUST00000105910
XLOC_009538	Prss51	chr14:64694274-64716507	11.8457	2.29815	-2.36582	0.0371	ENSMUST00000063785
XLOC_012122	Prm1	chr16:10796418-10796979	5521.46	1161.52	-2.24903	5e-05	ENSMUST00000023144
XLOC_028235	Klk1b5	chr7:51471843-51476073	2.23427	0.514038	-2.11986	5e-05	ENSMUST00000074359
XLOC_020487	Ttc24	chr3:87873331-87882226	64.3778	15.3366	-2.06958	5e-05	ENSMUST00000064550
XLOC_004532	Wnt3	chr11:103635463-103679271	6.1784	1.48104	-2.06062	5e-05	ENSMUST00000000127
XLOC_004370	Hoxb3	chr11:96184639-96217003	0.822528	0.197636	-2.05722	0.02195	ENSMUST00000093944
XLOC_028001	Cyp2a12	chr7:27814108-27821826	0.642616	0.157925	-2.02472	0.0003	ENSMUST00000075552
XLOC_012119	Tnp2	chr16:10788028-10788748	5072.58	1253.99	-2.0162	5e-05	ENSMUST00000051297
XLOC_017255	Cstl1	chr2:148576093-148581866	56.4946	14.4824	-1.96381	5e-05	ENSMUST00000109954
XLOC_028223	Klk1b8	chr7:51206033-51210311	28.3428	7.52605	-1.91302	5e-05	ENSMUST00000072204
XLOC_023371	Adc	chr4:128607476-128639686	43.6712	11.6959	-1.90068	0.00515	ENSMUST00000030581
XLOC_020187	1700008P02Rik	chr3:6615412-6620443	10.5863	2.84028	-1.89809	5e-05	ENSMUST00000091364
XLOC_012121	Prm2	chr16:10791475-10792198	2592.32	714.109	-1.86002	5e-05	ENSMUST00000037996
XLOC_008189	Gm6404	chr13:116943972-116944380	3.39245	0.938342	-1.85414	0.0018	ENSMUST00000081679
XLOC_017129	1700020A23Rik	chr2:130230994-130231810	24.3744	6.82478	-1.83651	5e-05	ENSMUST00000028898
XLOC_033268	Acp5	chr9:21931174-21940190	1.01348	0.283815	-1.83629	0.0219	ENSMUST00000069330
XLOC_027155	1700019G17Rik	chr6:85849044-85854878	7.49393	2.10779	-1.82999	5e-05	ENSMUST00000159755
XLOC_031035	Lrrc25	chr8:73140742-73144749	5.03122	1.4229	-1.82207	5e-05	ENSMUST00000052437
XLOC_001268	Tnp1	chr1:73061656-73062473	6466.29	1839.64	-1.81351	5e-05	ENSMUST00000027374
XLOC_010082	Olfr733	chr14:50918011-50919005	2.76913	0.789593	-1.81025	5e-05	ENSMUST00000163469
XLOC_017255	Cstl1	chr2:148576093-148581866	19.4595	5.5533	-1.80906	0.01885	ENSMUST00000109955
XLOC_005948	Pyy	chr11:101967989-101969146	2.23773	0.654012	-1.77465	0.00115	ENSMUST00000017455
XLOC_011775	Tm4sf19	chr16:32400591-32408313	1.19499	0.352829	-1.75996	0.0001	ENSMUST00000115149
XLOC_000404	Spata3	chr1:87913390-87926533	17.8345	5.33232	-1.74184	0.03195	ENSMUST00000153247
XLOC_027077	1700011F03Rik	chr6:70863080-70868921	96.1461	29.1833	-1.72009	5e-05	ENSMUST00000063456
XLOC_018731	Lrrc57	chr2:120429973-120447296	22.0655	6.8033	-1.69749	0.0028	ENSMUST00000135465
XLOC_017311	Defb21	chr2:152398479-152400680	2.24178	0.715121	-1.64838	0.00195	ENSMUST00000070722
XLOC_033788	1700080E11Rik	chr9:105045673-105047412	52.0816	16.7229	-1.63894	5e-05	ENSMUST00000035180
XLOC_009877	Prkcd	chr14:31408541-31439396	14.1127	4.54534	-1.63453	0.0316	ENSMUST00000112206
XLOC_029262	Apoe	chr7:20281457-20284515	7.46679	2.40665	-1.63346	0.0002	ENSMUST00000174355
XLOC_001546	2310006M14Rik	chr1:138078050-138103674	1.12665	0.368374	-1.6128	0.00815	ENSMUST00000168561
XLOC_017709	5430407P10Rik	chr2:6021070-6051257	0.477756	0.156498	-1.61013	0.0358	ENSMUST00000114942
XLOC_022109	4930549C01Rik	chr4:136166351-136169141	19.5748	6.41362	-1.60979	5e-05	ENSMUST00000046647
XLOC_028233	Klk1b3	chr7:51453560-51457721	1.99074	0.659637	-1.59356	5e-05	ENSMUST00000085450
XLOC_005403	Spem1	chr11:69634377-69635682	211.023	70.0621	-1.5907	5e-05	ENSMUST00000045771
XLOC_011121	Dscc1	chr15:54907653-54922046	11.4102	3.84196	-1.5704	5e-05	ENSMUST00000023059
XLOC_015000	Kcnk7	chr19:5704366-5707101	2.14085	0.721617	-1.56888	5e-05	ENSMUST00000052448
XLOC_025801	1700012A03Rik	chr6:32000245-32008921	62.5827	21.4837	-1.54252	5e-05	ENSMUST00000031778
XLOC_021801	1700042G07Rik	chr4:115845976-115846895	225.421	77.935	-1.53228	5e-05	ENSMUST00000106492
XLOC_009933	Dydc2	chr14:41862497-41882497	27.8289	9.68284	-1.52308	5e-05	ENSMUST00000022316
XLOC_012974	H2-Eb1	chr17:34442827-34453144	0.761438	0.273362	-1.47791	0.0113	ENSMUST00000074557
XLOC_012696	Ncrna00085	chr17:17967682-17979973	18.8169	6.8631	-1.4551	0.04145	ENSMUST00000052338
XLOC_003810	1810065E05Rik	chr11:58234612-58239526	5.1483	1.88209	-1.45176	5e-05	ENSMUST00000013797
XLOC_000619	Kiss1	chr1:135206399-135226478	1.02261	0.374939	-1.44753	0.0029	ENSMUST00000007433
XLOC_017861	Sohlh1	chr2:25698514-25702768	1.39518	0.522168	-1.41787	5e-05	ENSMUST00000076989
XLOC_014419	1700034E13Rik	chr18:52805862-52823387	198.478	74.8506	-1.40689	5e-05	ENSMUST00000091904
XLOC_032088	Mlkl	chr8:113835696-113862077	1.32468	0.501528	-1.40124	0.0436	ENSMUST00000120432
XLOC_000447	Trpm8	chr1:90174235-90285868	1.17965	0.452229	-1.38323	0.0122	ENSMUST00000171176
XLOC_001455	Tmem37	chr1:121963953-121970651	23.2389	9.17358	-1.34099	5e-05	ENSMUST00000056089
XLOC_025759	Fam71f2	chr6:29229592-29240680	162.306	64.6999	-1.32688	5e-05	ENSMUST00000115286
XLOC_017725	9230102O04Rik	chr2:9778704-9811661	9.44085	3.76492	-1.3263	0.00675	ENSMUST00000114915
XLOC_025752	Fscn3	chr6:28366090-28388622	28.1547	11.2413	-1.32457	0.00045	ENSMUST00000031719
XLOC_017129	1700020A23Rik	chr2:130230994-130231810	25.6925	10.2822	-1.3212	0.0003	ENSMUST00000110281
XLOC_011393	Odf3b	chr15:89207880-89209685	10.3735	4.17173	-1.31418	5e-05	ENSMUST00000049968
XLOC_022574	Gm136	chr4:34691032-34703512	23.8473	9.60476	-1.312	5e-05	ENSMUST00000095129
XLOC_000869	1700016C15Rik	chr1:179659944-179683455	53.5425	21.7483	-1.29978	5e-05	ENSMUST00000016106
XLOC_003050	4930442H23Rik	chr10:80645349-80646594	0.833998	0.339218	-1.29783	0.001	ENSMUST00000056086
XLOC_013945	1700001C19Rik	chr17:47549682-47607587	120.701	49.4185	-1.28831	5e-05	ENSMUST00000073143
XLOC_019414	Cypt12	chr3:17848443-17848952	1128.55	462.686	-1.28636	5e-05	ENSMUST00000029080
XLOC_031224	Tepp	chr8:97834465-97855850	48.6922	20.0282	-1.28165	0.01135	ENSMUST00000098480
XLOC_005981	4933400C05Rik	chr11:103060259-103079746	16.7866	6.95793	-1.27058	0.04835	ENSMUST00000103076
XLOC_013944	Guca1a	chr17:47531508-47537533	4.37934	1.81805	-1.26832	5e-05	ENSMUST00000059348
XLOC_032580	Dscaml1	chr9:45224708-45561343	4.01655	1.67113	-1.26514	0.0015	ENSMUST00000054307
XLOC_015918	4930412O13Rik	chr2:9778704-9811661	8.0811	3.37981	-1.25761	0.00505	ENSMUST00000026889
XLOC_014147	Kcnk12	chr17:88145176-88197334	2.88246	1.20746	-1.25533	5e-05	ENSMUST00000055221
XLOC_035999	Gm614	chrX:98456714-98464362	29.6837	12.4625	-1.25208	5e-05	ENSMUST00000101358
XLOC_017346	Bpifa3	chr2:153956071-153964092	27.778	11.676	-1.2504	5e-05	ENSMUST00000028984
XLOC_027347	Mical3	chr6:120881724-121031627	29.6435	12.539	-1.24129	5e-05	ENSMUST00000077159
XLOC_000830	Slamf9	chr1:174405488-174408706	2.46136	1.04225	-1.23974	5e-05	ENSMUST00000027830
XLOC_028236	Klk1	chr7:51476818-51484987	2.26075	0.960999	-1.2342	0.01	ENSMUST00000075162
XLOC_011999	Gm9789	chr16:89158196-89158588	11.045	4.69945	-1.23283	5e-05	ENSMUST00000062524
XLOC_013864	Olfr112	chr17:37700172-37704039	0.620038	0.264763	-1.22765	0.0131	ENSMUST00000085548
XLOC_028246	Fam71e1	chr7:51751957-51756856	145.835	62.4556	-1.22343	0.0006	ENSMUST00000056413
XLOC_010251	Defb30	chr14:63652923-63676986	12.0473	5.17852	-1.2181	0.00885	ENSMUST00000111208
XLOC_020548	9130204L05Rik	chr3:90892058-90894727	3.82698	1.66024	-1.20481	0.0013	ENSMUST00000166173
XLOC_009252	Tppp2	chr14:52538099-52540374	128.543	56.0215	-1.1982	5e-05	ENSMUST00000008957
XLOC_028225	Klk1b9	chr7:51231430-51235746	14.0032	6.12375	-1.19326	5e-05	ENSMUST00000081399
XLOC_017346	Bpifa3	chr2:153956071-153964092	9.23038	4.07334	-1.18018	0.03205	ENSMUST00000109746
XLOC_028227	Klk1b26	chr7:51268047-51272335	11.1047	4.92064	-1.17425	5e-05	ENSMUST00000076835
XLOC_025230	1700016H13Rik	chr5:104077057-104085029	27.0989	12.0484	-1.16939	0.00525	ENSMUST00000120108
XLOC_008186	4930544M13Rik	chr13:115397444-115447032	2.41654	1.07926	-1.1629	0.0003	ENSMUST00000063230
XLOC_010117	Zfp219	chr14:52604507-52640408	3.19648	1.43079	-1.15967	0.0382	ENSMUST00000111621
XLOC_034091	4930557A04Rik	chrX:9426828-9427380	82.1854	36.8049	-1.15898	5e-05	ENSMUST00000057113
XLOC_023305	Oxct2a	chr4:122989887-123020495	35.7723	16.0864	-1.153	5e-05	ENSMUST00000102640
XLOC_007244	1700019M22Rik	chr12:97284830-97285432	394.772	178.938	-1.14156	5e-05	ENSMUST00000073560
XLOC_035341	Wdr13	chrX:7700426-7710018	7.6159	3.4539	-1.14079	0.00285	ENSMUST00000115623
XLOC_024714	4930449I24Rik	chr5:147314003-147316759	10.6745	4.86136	-1.13474	5e-05	ENSMUST00000110598
XLOC_011441	Asb8	chr15:97965067-97996056	49.1891	22.4401	-1.13226	0.00015	ENSMUST00000059112
XLOC_019165	Trp53tg5	chr2:164282463-164318819	78.372	35.9703	-1.12353	5e-05	ENSMUST00000017864
XLOC_022625	1110017D15Rik	chr4:41452041-41464366	68.0066	31.3602	-1.11674	0.01365	ENSMUST00000125303
XLOC_014419	1700034E13Rik	chr18:52805862-52823387	77.3492	35.6733	-1.11654	0.00655	ENSMUST00000118724
XLOC_034131	Gm5382	chrX:13788273-13788782	74.7054	34.6683	-1.1076	5e-05	ENSMUST00000079952
XLOC_012696	Ncrna00085	chr17:17967682-17979973	14.2123	6.61387	-1.10358	0.00415	ENSMUST00000172097
XLOC_017769	H2afb1	chr2:17918048-17918573	340.499	159.184	-1.09696	5e-05	ENSMUST00000105001
XLOC_000117	Zap70	chr1:36818694-36839663	2.29009	1.07554	-1.09034	0.0442	ENSMUST00000070299
XLOC_002197	4930533K18Rik	chr10:70331416-70622448	5.14381	2.42942	-1.08222	0.01155	ENSMUST00000058942
XLOC_010337	Spert	chr14:75982640-75992923	60.3763	28.5384	-1.08108	0.00495	ENSMUST00000164082
XLOC_034102	Gm14474	chrX:10879519-10880044	11.571	5.47058	-1.08075	5e-05	ENSMUST00000171729
XLOC_034277	Cypt15	chrX:36699443-36700140	45.7171	21.6178	-1.08051	5e-05	ENSMUST00000115114
XLOC_007683	Hist1h2af	chr13:23625774-23626173	1.44828	0.684849	-1.08049	0.0452	ENSMUST00000073261
XLOC_015052	1700092M07Rik	chr19:8815207-8815715	487.027	230.757	-1.07763	5e-05	ENSMUST00000163172
XLOC_012668	Smok2b	chr17:13421717-13430055	1.18876	0.566203	-1.07007	0.0002	ENSMUST00000162940
XLOC_028990	Gm498	chr7:151052775-151083411	8.44227	4.03588	-1.06475	0.00125	ENSMUST00000152910
XLOC_022287	Fbxo2	chr4:147534729-147540533	16.9995	8.16313	-1.0583	5e-05	ENSMUST00000047951
XLOC_004535	4933407P14Rik	chr11:104047640-104052477	34.2661	16.5051	-1.05387	5e-05	ENSMUST00000107000
XLOC_010790	Wbp2nl	chr15:82129413-82144988	32.3139	15.5697	-1.05342	5e-05	ENSMUST00000023089
XLOC_001051	4931408C20Rik	chr1:26738658-26744305	3.74139	1.81228	-1.04577	5e-05	ENSMUST00000097801
XLOC_034068	Ssx9	chrX:8325557-8331713	1.6057	0.779511	-1.04256	0.01475	ENSMUST00000103001
XLOC_024761	1700015F17Rik	chr5:5437826-5479143	319.788	155.29	-1.04215	0.01035	ENSMUST00000128151
XLOC_017259	Cst13	chr2:148645816-148656146	100.916	49.1663	-1.03742	5e-05	ENSMUST00000046589
XLOC_034089	Gm14501	chrX:8927724-8928263	9.78153	4.77601	-1.03425	0.00035	ENSMUST00000073949
XLOC_030916	Lrp2bp	chr8:47060881-47114831	22.343	10.9292	-1.03163	0.0424	ENSMUST00000066451
XLOC_036229	Tmsb15a	chrX:132253205-132259800	324.283	158.986	-1.02836	5e-05	ENSMUST00000073674
XLOC_028250	Izumo2	chr7:51964112-51975212	81.9452	40.2074	-1.0272	0.0021	ENSMUST00000085422
XLOC_030652	Retn	chr8:3655769-3660110	3.60619	1.77283	-1.02442	0.0021	ENSMUST00000012849
XLOC_034090	1700054O13Rik	chrX:9424072-9424626	135.003	66.3771	-1.02424	5e-05	ENSMUST00000044987
XLOC_025220	Plac8	chr5:100982743-101001264	9.80483	4.83198	-1.02088	5e-05	ENSMUST00000112910
XLOC_026014	Chn2	chr6:53989547-54453762	81.3009	40.0786	-1.02044	0.0033	ENSMUST00000164830
XLOC_035254	Asb9	chrX:160944258-160977684	94.4031	46.5802	-1.01912	5e-05	ENSMUST00000033756
XLOC_024169	4931407G18Rik	chr5:88408475-88410568	139.031	69.0001	-1.01073	5e-05	ENSMUST00000008051
XLOC_021905	Oxct2b	chr4:122782407-122817194	28.5489	14.2495	-1.00252	0.00055	ENSMUST00000102648
XLOC_004628	1700092K14Rik	chr11:114059571-114060513	3.13664	1.56635	-1.00181	0.0182	ENSMUST00000106604
XLOC_005943	Dusp3	chr11:101832456-101853578	71.0257	35.4707	-1.00171	0.01185	ENSMUST00000176261
XLOC_008792	1700024P04Rik	chr13:99754044-99754520	330.678	165.212	-1.00111	5e-05	ENSMUST00000054425
XLOC_027516	Gsg1	chr6:135147994-135204354	680.358	340.385	-0.999126	5e-05	ENSMUST00000111911
XLOC_017413	Adig	chr2:158328347-158333934	70.3457	35.2387	-0.997304	0.0004	ENSMUST00000109484
XLOC_024786	Gm5152	chr5:10242040-10248928	7.33341	3.69076	-0.990566	0.0017	ENSMUST00000081735
XLOC_024786	Gm5152	chr5:10242040-10248928	7.33341	3.69076	-0.990566	0.00185	ENSMUST00000168945
XLOC_026250	Dnajb8	chr6:88172261-88175672	77.0612	38.8811	-0.986934	5e-05	ENSMUST00000061866
XLOC_007176	Dpf3	chr12:84314731-84451882	35.1474	17.7527	-0.985382	0.0039	ENSMUST00000133282
XLOC_017389	Dlgap4	chr2:156439440-156590099	22.1522	11.1896	-0.985292	0.0027	ENSMUST00000109566
XLOC_032967	Iqcf1	chr9:106402297-106404581	206.123	104.185	-0.984364	5e-05	ENSMUST00000085114
XLOC_012120	Prm3	chr16:10790599-10791006	266.007	135.006	-0.978438	5e-05	ENSMUST00000050864
XLOC_034143	Dusp21	chrX:17722995-17723816	23.9833	12.2052	-0.974536	5e-05	ENSMUST00000026018
XLOC_006812	Amn	chr12:112509321-112514637	8.97532	4.58054	-0.970444	5e-05	ENSMUST00000021707
XLOC_011444	H1fnt	chr15:98086412-98087738	317.911	162.705	-0.966364	5e-05	ENSMUST00000060855
XLOC_015470	Sipa1	chr19:5651184-5663707	1.57381	0.80552	-0.966266	0.0453	ENSMUST00000169854
XLOC_025484	A330070K13Rik	chr5:130845345-131316515	5.24863	2.68673	-0.966089	0.0251	ENSMUST00000063656
XLOC_005407	Acap1	chr11:69695068-69709041	2.54321	1.30652	-0.960918	0.0111	ENSMUST00000108622
XLOC_019944	Chia	chr3:105916146-105935038	0.685326	0.352564	-0.958903	0.0076	ENSMUST00000079132
XLOC_023380	Tssk3	chr4:129166257-129168266	133.39	68.7693	-0.955809	5e-05	ENSMUST00000000421
XLOC_011242	Slc39a4	chr15:76442814-76447322	1.52172	0.785777	-0.95351	0.0005	ENSMUST00000073428
XLOC_014001	Znrf4	chr17:56650670-56651906	512.717	264.835	-0.953068	5e-05	ENSMUST00000052211
XLOC_028246	Fam71e1	chr7:51751957-51756856	441.055	228.007	-0.951882	5e-05	ENSMUST00000107927
XLOC_032946	Cpne4	chr9:104449615-104936874	1.06641	0.551339	-0.95175	0.01595	ENSMUST00000098443
XLOC_020201	Fabp12	chr3:10244208-10301183	19.4251	10.0609	-0.949168	0.01215	ENSMUST00000172126
XLOC_022801	Txndc8	chr4:57996898-58021996	307.788	159.86	-0.945124	0.0459	ENSMUST00000139256
XLOC_026444	Clec4a2	chr6:123056445-123094017	12.1808	6.33573	-0.943029	0.004	ENSMUST00000161365
XLOC_017909	1700026L06Rik	chr2:28547599-28555247	437.686	227.862	-0.941736	0.0001	ENSMUST00000102877
XLOC_015060	Ubxn1	chr19:8946048-8950153	119.809	62.4779	-0.939314	0.0088	ENSMUST00000096255
XLOC_018243	Fkbp7	chr2:76501100-76511173	13.6049	7.12037	-0.934104	0.0044	ENSMUST00000002809
XLOC_027838	Gng8	chr7:17477134-17480784	1.62679	0.853102	-0.931237	0.0029	ENSMUST00000078182
XLOC_021828	Tmem53	chr4:116885937-116941187	124.832	65.4694	-0.931092	0.0123	ENSMUST00000062824
XLOC_020216	Sirpb1c	chr3:15695144-15748528	1.47931	0.775895	-0.930993	0.0042	ENSMUST00000108352
XLOC_008357	Hist1h2bf	chr13:23665604-23666065	3.63526	1.90802	-0.929983	0.00705	ENSMUST00000105106
XLOC_020938	4930503B20Rik	chr3:146304895-146348556	70.9081	37.233	-0.929368	0.00015	ENSMUST00000149825
XLOC_005036	Fbll1	chr11:35610882-35612386	1.68978	0.888006	-0.928196	0.0007	ENSMUST00000160726
XLOC_032639	Chrna5	chr9:54828686-54855586	3.19318	1.67828	-0.928009	0.0139	ENSMUST00000085769
XLOC_008285	Olfr1360	chr13:21765848-21766839	0.997813	0.524654	-0.927403	0.01985	ENSMUST00000077843
XLOC_020597	Oaz3	chr3:94237087-94240538	713.18	377.416	-0.918112	5e-05	ENSMUST00000029787
XLOC_007840	Gmpr	chr13:45602812-45641751	2.06417	1.09273	-0.917633	0.0139	ENSMUST00000000260
XLOC_009559	4930578I07Rik	chr14:67556201-67557573	0.906269	0.480305	-0.915988	0.00845	ENSMUST00000052898
XLOC_009539	Prss52	chr14:64723122-64733478	43.7286	23.2359	-0.912222	5e-05	ENSMUST00000022537
XLOC_003905	Cdrt4	chr11:62764694-62817636	137.954	73.353	-0.911259	5e-05	ENSMUST00000035854
XLOC_030211	Ubqlnl	chr7:111296772-111299070	13.8975	7.39712	-0.909793	5e-05	ENSMUST00000059121
XLOC_030818	1700041G16Rik	chr8:23918746-23919204	7.51505	4.00146	-0.909255	0.00265	ENSMUST00000068068
XLOC_004332	Hils1	chr11:94824104-94837641	1120.79	597.074	-0.908529	5e-05	ENSMUST00000038928
XLOC_002241	Pttg1ip	chr10:77044464-77061477	97.3763	52.0971	-0.902367	0.0153	ENSMUST00000162943
XLOC_016987	D2Ertd750e	chr2:118639738-118679693	16.7622	8.97072	-0.901918	0.00855	ENSMUST00000028803
XLOC_000404	Spata3	chr1:87913390-87926533	44.1998	23.6711	-0.900913	0.03465	ENSMUST00000131151
XLOC_032414	Spata19	chr9:27204405-27209295	223.158	119.81	-0.897322	0.0046	ENSMUST00000067581
XLOC_013117	Olfr128	chr17:38060482-38061500	8.19827	4.40785	-0.895244	0.00015	ENSMUST00000080231
XLOC_010189	Gzmd	chr14:56748392-56751445	0.982015	0.528941	-0.892639	0.01965	ENSMUST00000082093
XLOC_029512	Gpi1	chr7:34987140-35015308	81.8278	44.0769	-0.892567	5e-05	ENSMUST00000038027
XLOC_002123	Pkib	chr10:57351786-57460918	74.5722	40.1845	-0.891999	0.0122	ENSMUST00000177325
XLOC_007687	Hist1h2bg	chr13:23663264-23663882	1.05039	0.56633	-0.89121	0.0437	ENSMUST00000079251
XLOC_009464	Dhrs2	chr14:55840843-55860272	4.01264	2.16658	-0.88913	0.00735	ENSMUST00000022820
XLOC_001527	4931440L10Rik	chr1:136437517-136446259	6.57692	3.55729	-0.886636	0.025	ENSMUST00000166561
XLOC_028202	Cldnd2	chr7:50696151-50698698	102.834	55.6334	-0.88629	5e-05	ENSMUST00000040227
XLOC_010684	Gsdmd	chr15:75692768-75697834	1.7031	0.921684	-0.885821	0.0014	ENSMUST00000023238
XLOC_017258	Cst8	chr2:148624520-148631331	279.749	151.567	-0.884174	0.0001	ENSMUST00000028931
XLOC_005017	1700008A04Rik	chr11:32718528-32724605	106.348	57.6611	-0.883119	5e-05	ENSMUST00000020508
XLOC_027941	Vmn1r181	chr7:24768979-24770059	1.47651	0.801715	-0.881035	0.00735	ENSMUST00000077386
XLOC_002536	4921513I03Rik	chr10:120202829-120215942	3.89223	2.11386	-0.880716	0.00025	ENSMUST00000056994
XLOC_028302	Gm9999	chr7:54238987-54243162	648.203	352.179	-0.880136	5e-05	ENSMUST00000070660
XLOC_031947	4933436C20Rik	chr8:94849936-94880019	25.6355	13.9412	-0.878789	5e-05	ENSMUST00000034183
XLOC_028245	Josd2	chr7:51723349-51727022	17.5982	9.57629	-0.877886	0.02445	ENSMUST00000118628
XLOC_020215	Sirpb1b	chr3:15495753-15575065	0.956489	0.520917	-0.876695	0.0079	ENSMUST00000091319
XLOC_023551	Padi6	chr4:140283269-140298558	2.31341	1.25992	-0.876691	0.00055	ENSMUST00000038749
XLOC_035241	Ctps2	chrX:159339169-159470440	5.42359	2.95708	-0.875075	0.0162	ENSMUST00000112300
XLOC_010567	Odf1	chr15:38148957-38156490	759.639	414.761	-0.873033	5e-05	ENSMUST00000081966
XLOC_005943	Dusp3	chr11:101832456-101853578	114.155	62.4621	-0.86994	0.01355	ENSMUST00000125794
XLOC_009120	Dydc1	chr14:41886199-41905482	25.7773	14.1269	-0.867661	0.03615	ENSMUST00000161837
XLOC_023732	Actrt2	chr4:154040536-154041976	273.406	150.361	-0.862614	5e-05	ENSMUST00000060062
XLOC_032414	Spata19	chr9:27204405-27209295	524.271	288.522	-0.861631	5e-05	ENSMUST00000034473
XLOC_031329	Zfp821	chr8:112229448-112248832	15.656	8.61934	-0.861064	0.0363	ENSMUST00000171701
XLOC_017354	1700003F12Rik	chr2:154370134-154384626	855.275	471.138	-0.860239	5e-05	ENSMUST00000045116
XLOC_009660	4930449E01Rik	chr14:105898004-105904839	8.93121	4.91995	-0.860211	0.00065	ENSMUST00000022711
XLOC_005402	4933402P03Rik	chr11:69630067-69631967	89.0907	49.1334	-0.858572	5e-05	ENSMUST00000056941
XLOC_013619	Rps10	chr17:27767366-27773807	178.589	98.5035	-0.858394	0.0327	ENSMUST00000114882
XLOC_024115	Spata18	chr5:74042618-74070723	25.3185	13.9684	-0.85803	0.02015	ENSMUST00000113548
XLOC_019006	Fam110a	chr2:151795133-151805955	29.8547	16.501	-0.855409	0.0214	ENSMUST00000109863
XLOC_003459	Vstm2a	chr11:16157726-16327313	2.44759	1.35794	-0.849946	0.0019	ENSMUST00000109647
XLOC_015298	4933411K16Rik	chr19:42120099-42145443	262.24	145.551	-0.84937	5e-05	ENSMUST00000164518
XLOC_023417	Rab42-ps	chr4:131858111-131859300	17.0514	9.46993	-0.848468	0.00045	ENSMUST00000040411
XLOC_028250	Izumo2	chr7:51964112-51975212	186.964	104.199	-0.843423	0.0001	ENSMUST00000107897
XLOC_031224	Tepp	chr8:97834465-97855850	57.2442	31.918	-0.842761	0.0096	ENSMUST00000161029
XLOC_011798	Ropn1	chr16:34650006-34678704	473.043	263.898	-0.841991	5e-05	ENSMUST00000023530
XLOC_016291	Pip5kl1	chr2:32429703-32439302	4.67303	2.61773	-0.836038	0.0117	ENSMUST00000055304
XLOC_036424	Prdx4	chrX:151758460-151775297	31.8569	17.8542	-0.835338	0.0059	ENSMUST00000026328
XLOC_013358	1700090G07Rik	chr17:87316687-87321706	474.829	266.182	-0.834995	5e-05	ENSMUST00000042172
XLOC_024607	Fis1	chr5:137429144-137442104	22.6112	12.6806	-0.834413	0.03275	ENSMUST00000111094
XLOC_026843	Prss58	chr6:40845260-40850386	37.1384	20.8375	-0.83373	5e-05	ENSMUST00000063523
XLOC_028203	Etfb	chr7:50699477-50713170	53.34	29.93	-0.833622	5e-05	ENSMUST00000004729
XLOC_017666	Abhd16b	chr2:181227910-181229685	19.3246	10.8948	-0.826791	5e-05	ENSMUST00000069649
XLOC_012355	Pla1a	chr16:38396204-38433225	0.901599	0.508502	-0.826232	0.00785	ENSMUST00000002926
XLOC_035707	Gm6760	chrX:61404578-61405373	46.0496	26.0412	-0.822394	5e-05	ENSMUST00000114682
XLOC_023284	Tmco2	chr4:120778255-120781831	438.83	248.213	-0.822086	5e-05	ENSMUST00000106268
XLOC_032389	Ccdc159	chr9:21731914-21740316	23.5782	13.3537	-0.820212	0.0002	ENSMUST00000006403
XLOC_034137	Cypt1	chrX:16099994-16100815	60.7295	34.4779	-0.816726	0.04625	ENSMUST00000024026
XLOC_012696	Ncrna00085	chr17:17967682-17979973	11.4851	6.52224	-0.816324	0.04465	ENSMUST00000139969
XLOC_025544	Fbxo24	chr5:138046330-138070230	34.5043	19.6074	-0.815378	0.00255	ENSMUST00000031732
XLOC_031534	1700029H14Rik	chr8:13550732-13562461	69.1077	39.3361	-0.81299	0.0082	ENSMUST00000134023
XLOC_027382	1700013D24Rik	chr6:124297610-124307104	248.111	141.758	-0.807558	5e-05	ENSMUST00000112537
XLOC_021230	Gm13308	chr4:41763903-41813866	380.556	217.804	-0.805077	0.00795	ENSMUST00000108028
XLOC_010260	Prss55	chr14:64694274-64716507	90.1042	51.6045	-0.804096	0.00065	ENSMUST00000089338
XLOC_024554	4930579G22Rik	chr5:130384409-130387150	232.532	133.233	-0.803478	5e-05	ENSMUST00000111312
XLOC_000404	Spata3	chr1:87913390-87926533	46.8742	26.8703	-0.802784	0.017	ENSMUST00000135440
XLOC_009568	Nkx2-6	chr14:69782853-69793596	80.6064	46.21	-0.802687	0.00015	ENSMUST00000164413
XLOC_030038	Olfr303	chr7:93543005-93544045	1.62001	0.929039	-0.80219	0.01295	ENSMUST00000053958
XLOC_020201	Fabp12	chr3:10244208-10301183	73.0879	42.0354	-0.798029	0.00015	ENSMUST00000117917
XLOC_026734	Rnf133	chr6:23212772-23789421	74.4575	42.867	-0.796551	0.0001	ENSMUST00000115354
XLOC_012170	2610318N02Rik	chr16:17113491-17125199	498.045	287.42	-0.793115	5e-05	ENSMUST00000093336
XLOC_014974	Rbm4b	chr19:4756524-4765938	106.255	61.3383	-0.792673	5e-05	ENSMUST00000036744
XLOC_006670	Chga	chr12:103793178-103803237	0.729785	0.421539	-0.791804	0.01275	ENSMUST00000021610
XLOC_014006	Nrtn	chr17:56890747-56896953	8.24307	4.76347	-0.79117	0.00025	ENSMUST00000044752
XLOC_012365	4930435E12Rik	chr16:38812317-38828862	17.2555	9.99	-0.788498	5e-05	ENSMUST00000122078
XLOC_029233	Psg19	chr7:19374473-19383859	3.40197	1.9724	-0.786418	0.03885	ENSMUST00000081213
XLOC_024791	Gm9758	chr5:14910121-14914899	4.59446	2.66384	-0.78639	0.0321	ENSMUST00000035980
XLOC_010692	Spatc1	chr15:76098518-76123002	39.1956	22.7603	-0.784171	5e-05	ENSMUST00000074173
XLOC_021873	Slfnl1	chr4:120204835-120209266	150.691	87.6359	-0.782002	5e-05	ENSMUST00000062990
XLOC_026277	BC048671	chr6:90251212-90255443	37.5925	21.8669	-0.781696	0.00835	ENSMUST00000167550
XLOC_024115	Spata18	chr5:74042618-74070723	57.0967	33.2343	-0.780736	0.0002	ENSMUST00000071077
XLOC_021997	1700125D06Rik	chr4:129168433-129169200	614.665	358.625	-0.777322	5e-05	ENSMUST00000106043
XLOC_007992	BC048507	chr13:67964273-67964856	63.9015	37.3162	-0.776049	5e-05	ENSMUST00000078471
XLOC_030136	Lrrc51	chr7:109061497-109082409	366.224	214.115	-0.77434	0.0018	ENSMUST00000106968
XLOC_026848	Try5	chr6:41261231-41266840	3.90821	2.2878	-0.772548	0.0434	ENSMUST00000064324
XLOC_007697	Hist1h2ab	chr13:23842956-23843462	2.70172	1.58182	-0.772296	0.0213	ENSMUST00000078369
XLOC_008745	Ckmt2	chr13:91992991-92016490	25.4623	14.916	-0.771499	5e-05	ENSMUST00000022122
XLOC_035890	Tsga8	chrX:80194208-82451480	471.731	276.465	-0.770867	5e-05	ENSMUST00000049420
XLOC_013757	Aif1	chr17:35307935-35313013	301.225	176.767	-0.76899	0.00095	ENSMUST00000173324
XLOC_028038	Sars2	chr7:29527009-29538871	6.11651	3.59219	-0.767843	0.0003	ENSMUST00000094632
XLOC_012882	4930511I11Rik	chr17:28667804-28675899	266.496	156.607	-0.766967	5e-05	ENSMUST00000025060
XLOC_034659	BC061195	chrX:90428565-90429285	35.5764	20.9656	-0.762895	0.0002	ENSMUST00000088133
XLOC_014433	Gramd3	chr18:56559990-56663446	8.72128	5.14223	-0.762145	0.00555	ENSMUST00000163825
XLOC_004110	Dbil5	chr11:75859727-76064121	1569.97	926.455	-0.760948	5e-05	ENSMUST00000040806
XLOC_024716	Gm3404	chr5:147337376-147340129	10.2186	6.03151	-0.760603	0.00035	ENSMUST00000110596
XLOC_025760	Fam71f1	chr6:29269139-29286021	32.2522	19.038	-0.760515	0.04255	ENSMUST00000166462
XLOC_000931	1700022P22Rik	chr1:192860700-192866821	888.904	524.915	-0.759943	5e-05	ENSMUST00000077889
XLOC_014435	1700065I17Rik	chr18:56748003-56754436	219.378	129.727	-0.757942	0.00045	ENSMUST00000169871
XLOC_006843	Crip1	chr12:114390222-114392088	9.28094	5.49366	-0.756502	0.00565	ENSMUST00000006523
XLOC_011667	Tssk2	chr16:17898729-17900116	257.143	152.789	-0.751033	5e-05	ENSMUST00000055374
XLOC_027760	2900092C05Rik	chr7:13097865-13141672	66.8891	39.7798	-0.749735	5e-05	ENSMUST00000032541
XLOC_007619	Hist1h2bm	chr13:21813310-21814436	12.5023	7.43546	-0.749697	0.0019	ENSMUST00000110476
XLOC_030806	Ccdc70	chr8:23080246-23084513	64.9899	38.6613	-0.749324	0.00235	ENSMUST00000070649
XLOC_026629	Fgfr1op2	chr6:146498153-146547720	153.019	91.046	-0.749043	0.0142	ENSMUST00000058245
XLOC_004645	Otop2	chr11:115168476-115193617	2.50421	1.49041	-0.748646	0.00505	ENSMUST00000106544
XLOC_034069	Ssxb5	chrX:8380816-8386512	10.8309	6.44665	-0.748539	0.00205	ENSMUST00000089370
XLOC_023366	Hmgb4	chr4:127665100-128244903	451.36	268.909	-0.747162	5e-05	ENSMUST00000053830
XLOC_029358	2310033E01Rik	chr7:25326717-25331090	22.6826	13.5232	-0.746155	0.0001	ENSMUST00000011776
XLOC_006023	Polg2	chr11:106612516-106640851	1.38006	0.824536	-0.743073	0.0468	ENSMUST00000021060
XLOC_019515	Larp1b	chr3:40825860-40844156	7.71555	4.61215	-0.74233	0.0258	ENSMUST00000099121
XLOC_006286	Rpl36-ps3	chr12:12918791-12919175	18.2808	10.9363	-0.741199	0.004	ENSMUST00000085720
XLOC_008894	Gm3029	chr14:4034793-4043223	3.70499	2.2171	-0.740799	0.00475	ENSMUST00000168306
XLOC_023710	Tas1r1	chr4:151402022-151412677	5.61808	3.36278	-0.740422	0.0019	ENSMUST00000030792
XLOC_017379	Spag4	chr2:155890910-155896353	151.18	90.6069	-0.738577	0.00045	ENSMUST00000038860
XLOC_024761	1700015F17Rik	chr5:5437826-5479143	180.148	108.018	-0.737918	0.00015	ENSMUST00000115447
XLOC_004217	1700020L24Rik	chr11:83251187-83276573	92.5594	55.5726	-0.736006	0.00355	ENSMUST00000037378
XLOC_026432	Mfap5	chr6:122455862-122479308	15.9147	9.56331	-0.734773	0.0408	ENSMUST00000118626
XLOC_020853	1700003H04Rik	chr3:124259269-124284009	169.091	101.647	-0.734225	5e-05	ENSMUST00000047110
XLOC_008368	Hist1h3a	chr13:23853721-23854255	16.5984	10.0008	-0.730933	0.0015	ENSMUST00000091701
XLOC_010191	Gzmn	chr14:56784633-56793436	20.4828	12.3458	-0.730396	0.0109	ENSMUST00000167932
XLOC_014773	Jakmip2	chr18:43691061-43847427	2.02335	1.21955	-0.730395	0.00095	ENSMUST00000082254
XLOC_009631	4921530L21Rik	chr14:96280484-96281994	29.7332	17.9354	-0.729263	0.00015	ENSMUST00000045892
XLOC_029357	Irgc1	chr7:25216940-25220553	611.42	368.959	-0.728705	5e-05	ENSMUST00000080594
XLOC_025634	Gm6309	chr5:146979551-146996880	204.394	123.515	-0.726672	5e-05	ENSMUST00000073721
XLOC_000117	Zap70	chr1:36818694-36839663	1.60852	0.973677	-0.72422	0.0311	ENSMUST00000027291
XLOC_023935	Trim54	chr5:31419084-31440003	9.14049	5.53494	-0.723703	0.00405	ENSMUST00000013771
XLOC_019178	1700020C07Rik	chr2:164648185-164654037	94.5253	57.259	-0.723199	0.01985	ENSMUST00000017911
XLOC_004288	Mpo	chr11:87607082-87617915	2.24661	1.3625	-0.721501	0.01775	ENSMUST00000121303
XLOC_022860	1700018C11Rik	chr4:63268122-63283462	387.678	235.496	-0.719157	5e-05	ENSMUST00000102862
XLOC_032593	Gm5617	chr9:48303449-48304069	1990.36	1209.1	-0.719102	5e-05	ENSMUST00000048824
XLOC_005459	Med31	chr11:72025225-72031952	27.2882	16.5821	-0.718652	0.00025	ENSMUST00000021157
XLOC_017568	1700021F07Rik	chr2:173348086-173354002	449.351	273.275	-0.717489	5e-05	ENSMUST00000029023
XLOC_022475	Lrrc69	chr4:14550766-14723207	9.44965	5.74701	-0.717449	0.0016	ENSMUST00000023917
XLOC_005988	Lyzl6	chr11:103492383-103500204	125.718	76.6002	-0.714776	0.021	ENSMUST00000107014
XLOC_031289	Pard6a	chr8:108225053-108227393	38.6885	23.6182	-0.712004	0.00505	ENSMUST00000093195
XLOC_023834	Gm3495	chr5:16879025-16883606	9.44293	5.76469	-0.711991	0.00125	ENSMUST00000166086
XLOC_034155	Rp2h	chrX:19941606-19982779	20.1549	12.3045	-0.711938	0.00525	ENSMUST00000115391
XLOC_028905	Mgmt	chr7:144086293-144319870	3.94155	2.40703	-0.711511	0.0082	ENSMUST00000081510
XLOC_001543	Pkp1	chr1:137767971-137815784	2.85632	1.74463	-0.711242	0.00245	ENSMUST00000163260
XLOC_010191	Gzmn	chr14:56784633-56793436	18.7984	11.4908	-0.710135	0.0296	ENSMUST00000015587
XLOC_030567	Sigirr	chr7:148277073-148286445	1.23677	0.756199	-0.709744	0.00905	ENSMUST00000097958
XLOC_014435	1700065I17Rik	chr18:56748003-56754436	314.191	192.272	-0.708494	0.0173	ENSMUST00000147775
XLOC_017227	1700010M22Rik	chr2:144649401-144650151	339.508	207.83	-0.708038	0.003	ENSMUST00000028918
XLOC_029242	Gipr	chr7:19742473-19751476	3.57747	2.19863	-0.702335	0.0015	ENSMUST00000094790
XLOC_031883	2210011C24Rik	chr8:86534128-86535341	21.0093	12.9213	-0.701276	0.00155	ENSMUST00000056686
XLOC_007623	Hist1h2bp	chr13:21879329-21881082	120.345	74.0756	-0.7001	5e-05	ENSMUST00000110473
XLOC_035168	Cypt3	chrX:149993135-149993972	228.308	140.737	-0.697985	5e-05	ENSMUST00000056754
XLOC_034657	1700003E24Rik	chrX:90401492-90402212	50.9117	31.4053	-0.696991	0.00025	ENSMUST00000088134
XLOC_035217	Sh3kbp1	chrX:156065203-156416001	18.3695	11.3511	-0.694481	0.0219	ENSMUST00000152426
XLOC_034997	1700014N06Rik	chrX:133461863-133462912	2.06742	1.27879	-0.69305	0.0143	ENSMUST00000059808
XLOC_033260	Tmem205	chr9:21725452-21731906	158.418	98.0605	-0.691991	0.0001	ENSMUST00000046831
XLOC_017413	Adig	chr2:158328347-158333934	36.3327	22.5208	-0.690012	0.025	ENSMUST00000059889
XLOC_002885	Pldi	chr10:60390973-60400880	21.4229	13.2818	-0.689701	0.00055	ENSMUST00000036304
XLOC_010890	4930415O20Rik	chr15:98401451-98420010	270.002	167.465	-0.689107	5e-05	ENSMUST00000023728
XLOC_031653	Rbpms	chr8:34893115-35040313	3.10494	1.92582	-0.689091	0.01265	ENSMUST00000033994
XLOC_029353	Zfp61	chr7:25072326-25086251	6.40264	3.97865	-0.686389	0.02945	ENSMUST00000077780
XLOC_025498	Wbscr28	chr5:135377463-135382603	59.5914	37.0313	-0.686357	0.0001	ENSMUST00000047305
XLOC_027091	Vamp8	chr6:72335216-72340697	2.8902	1.7961	-0.686303	0.0272	ENSMUST00000059983
XLOC_002273	Cdc34	chr10:79144939-79151139	279.693	173.828	-0.686182	5e-05	ENSMUST00000166603
XLOC_005988	Lyzl6	chr11:103492383-103500204	152.034	94.5366	-0.68545	0.00595	ENSMUST00000021328
XLOC_005015	Efcab9	chr11:32422750-32432081	264.592	164.538	-0.685349	5e-05	ENSMUST00000054327
XLOC_029956	Mesp1	chr7:86937126-86938674	177.601	110.459	-0.685126	5e-05	ENSMUST00000032760
XLOC_027313	Olfr215	chr6:116531955-116533049	2.09619	1.30497	-0.683749	0.01515	ENSMUST00000061723
XLOC_027130	Actg2	chr6:83462898-83486259	73.9631	46.0918	-0.682296	0.00135	ENSMUST00000121731
XLOC_025909	1700034O15Rik	chr6:41634429-41635716	542.048	337.99	-0.68144	5e-05	ENSMUST00000031900
XLOC_020598	Riiad1	chr3:94268906-94277513	216.445	135.605	-0.674589	5e-05	ENSMUST00000029785
XLOC_029632	Spaca4	chr7:52976581-52984862	368.56	231.037	-0.673778	0.0012	ENSMUST00000094424
XLOC_008527	Shc3	chr13:51526409-51662453	2.51805	1.57919	-0.673123	0.0066	ENSMUST00000021898
XLOC_031794	Uba52	chr8:73032161-73059227	435.354	273.238	-0.672029	0.02005	ENSMUST00000081940
XLOC_009084	Lrrc18	chr14:33772732-33998694	304.913	191.439	-0.671515	0.00035	ENSMUST00000120866
XLOC_012945	Actl9	chr17:33569840-33571213	307.011	192.79	-0.671257	5e-05	ENSMUST00000174088
XLOC_007364	2010107E04Rik	chr12:113199586-113205188	387.011	243.135	-0.670614	5e-05	ENSMUST00000021719
XLOC_005408	2810408A11Rik	chr11:69710853-69714489	43.0618	27.0663	-0.66991	0.0064	ENSMUST00000018714
XLOC_033023	Tmem89	chr9:108816949-108817894	340.088	214.096	-0.66765	0.0001	ENSMUST00000026744
XLOC_005792	1700001P01Rik	chr11:97632794-97637232	175.566	110.536	-0.667492	0.0003	ENSMUST00000107576
XLOC_030475	Bcl7c	chr7:134806866-134852447	215.21	135.555	-0.66687	0.00025	ENSMUST00000163162
XLOC_030887	Efha2	chr8:41364519-41471662	21.6245	13.6308	-0.665804	0.00025	ENSMUST00000068999
XLOC_014014	Slc25a41	chr17:57172195-57181077	20.2948	12.7951	-0.665521	0.00105	ENSMUST00000058661
XLOC_034787	Cypt2-ps	chrX:102695110-102695978	177.94	112.186	-0.665505	0.0002	ENSMUST00000041758
XLOC_015854	1700019N19Rik	chr19:58860292-58868951	382.947	241.572	-0.664689	0.0001	ENSMUST00000028299
XLOC_005139	BC049762	chr11:51067152-51095268	306.279	193.612	-0.661676	0.00035	ENSMUST00000065950
XLOC_027391	Grcc10	chr6:124689200-124706542	121.508	76.8634	-0.660684	0.00555	ENSMUST00000004389
XLOC_011666	Tssk1	chr16:17894295-17895744	341.443	216.033	-0.660391	5e-05	ENSMUST00000046937
XLOC_023811	Gm6455	chr5:10866071-11044948	5.71926	3.61924	-0.660143	0.02855	ENSMUST00000095015
XLOC_022117	1700013G24Rik	chr4:137009198-137011376	347.084	219.66	-0.660014	0.0001	ENSMUST00000048893
XLOC_026838	Prss37	chr6:40464822-40469507	79.5588	50.4002	-0.658593	0.00025	ENSMUST00000031967
XLOC_019941	Adora3	chr3:105673775-105726954	107.262	67.9999	-0.65753	0.0002	ENSMUST00000010279
XLOC_017406	1700060C20Rik	chr2:158008268-158054958	19.095	12.1067	-0.65739	0.00875	ENSMUST00000109506
XLOC_013178	Mea1	chr17:46579396-46968362	1548.43	981.8	-0.657301	0.00795	ENSMUST00000002845
XLOC_029356	1700008P20Rik	chr7:25118098-25118984	172.186	109.467	-0.653473	0.0001	ENSMUST00000069562
XLOC_012600	Fam3b	chr16:97692656-97726543	38.5705	24.5401	-0.652356	0.00065	ENSMUST00000049721
XLOC_007792	Psmg4	chr13:34254832-34270041	16.0046	10.1848	-0.652076	0.0357	ENSMUST00000124996
XLOC_016996	Gchfr	chr2:118993508-118998126	10.5076	6.6873	-0.651938	0.00545	ENSMUST00000057454
XLOC_028280	Izumo1	chr7:52877180-52894463	91.2219	58.0682	-0.651633	0.00025	ENSMUST00000033100
XLOC_024621	Tsc22d4	chr5:138186957-138209678	328.758	209.397	-0.650786	5e-05	ENSMUST00000031738
XLOC_014317	0610010O12Rik	chr18:36505272-36562634	175.33	111.69	-0.650576	0.00775	ENSMUST00000152804
XLOC_013837	Znrd1	chr17:37091302-37095504	106.384	67.801	-0.649898	0.00025	ENSMUST00000172518
XLOC_004184	Spaca3	chr11:80671866-80681316	378.044	241.024	-0.649374	0.00015	ENSMUST00000103222
XLOC_001456	Dbi	chr1:122009856-122017655	52.5936	33.5499	-0.64858	0.0099	ENSMUST00000027634
XLOC_012394	Cd96	chr16:46035769-46120364	8.91356	5.69076	-0.64738	0.0011	ENSMUST00000023336
XLOC_006244	Pomc	chr12:3954950-3960618	37.5098	23.9851	-0.645127	0.0001	ENSMUST00000020990
XLOC_022801	Txndc8	chr4:57996898-58021996	249.588	160.108	-0.6405	0.00035	ENSMUST00000102897
XLOC_022659	BC049635	chr4:42880875-42887106	131.372	84.2949	-0.640137	0.0075	ENSMUST00000107978
XLOC_028256	Tsks	chr7:52198591-52213405	164.265	105.439	-0.639613	0.0044	ENSMUST00000080233
XLOC_000773	Brp44	chr1:167391167-167411345	720.886	462.924	-0.638995	0.0008	ENSMUST00000027853
XLOC_034654	Gm5941	chrX:89364217-89844911	265.471	170.546	-0.638393	0.00025	ENSMUST00000096371
XLOC_030692	Spaca7	chr8:12573048-12600738	247.351	158.923	-0.638236	0.00035	ENSMUST00000010579
XLOC_008367	Hist1h4a	chr13:23852560-23853099	37.8504	24.3537	-0.636168	0.0013	ENSMUST00000102964
XLOC_005009	Bod1	chr11:31565180-31571919	92.4653	59.5186	-0.635572	0.0313	ENSMUST00000058060
XLOC_000682	Glrx2	chr1:145586158-145596806	66.0811	42.5887	-0.633766	0.00365	ENSMUST00000145969
XLOC_035665	Arhgef6	chrX:54484661-54591906	6.43095	4.14967	-0.632037	0.02485	ENSMUST00000114735
XLOC_004737	0610009L18Rik	chr11:120209991-120212504	350.568	226.214	-0.63201	5e-05	ENSMUST00000143813
XLOC_020258	Pex5l	chr3:32848552-33042169	74.5039	48.1058	-0.631106	0.0004	ENSMUST00000108221
XLOC_002234	1700027D21Rik	chr10:76025016-76033277	229.036	147.923	-0.630726	0.00015	ENSMUST00000009259
XLOC_022073	2610002D18Rik	chr4:134066913-134079842	1.43682	0.927985	-0.630708	0.03005	ENSMUST00000105866
XLOC_035968	1700010D01Rik	chrX:92907016-93127831	200.884	129.84	-0.629621	0.00035	ENSMUST00000096366
XLOC_015173	Gm3443	chr19:21630163-21632339	17.055	11.0279	-0.629036	0.00885	ENSMUST00000112772
XLOC_014003	2410015M20Rik	chr17:56746874-56749194	286.107	185.04	-0.628722	0.0001	ENSMUST00000052832
XLOC_020821	1700061I17Rik	chr3:116763439-116780683	1.08978	0.705517	-0.627281	0.0313	ENSMUST00000029642
XLOC_029584	1700008O03Rik	chr7:51615412-51655557	71.8357	46.5137	-0.627044	0.0044	ENSMUST00000107933
XLOC_017657	Col20a1	chr2:180721239-180752245	5.29955	3.4346	-0.625727	0.0102	ENSMUST00000108856
XLOC_031860	1700011L22Rik	chr8:81734328-81772482	191.553	124.146	-0.625707	0.0001	ENSMUST00000034109
XLOC_031031	Crlf1	chr8:73017056-73027980	180.324	116.909	-0.625207	0.0011	ENSMUST00000127983
XLOC_011273	Tst	chr15:78229694-78236289	7.24786	4.69954	-0.625038	0.0075	ENSMUST00000058659
XLOC_023919	1700001C02Rik	chr5:30768419-30786461	218.003	141.454	-0.624017	0.00015	ENSMUST00000031078
XLOC_019177	Acot8	chr2:164611322-164630382	45.0894	29.2614	-0.623787	0.00385	ENSMUST00000103094
XLOC_000796	1700015E13Rik	chr1:172231276-172519992	348.632	226.5	-0.622193	5e-05	ENSMUST00000056991
XLOC_034433	Ctag2	chrX:62300818-62302189	107.545	69.9028	-0.62152	0.00025	ENSMUST00000033524
XLOC_028256	Tsks	chr7:52198591-52213405	137.256	89.3412	-0.619469	0.0079	ENSMUST00000120929
XLOC_015576	Ms4a5	chr19:11271306-11374376	158.875	103.583	-0.617102	0.00035	ENSMUST00000067673
XLOC_025606	Zdhhc4	chr5:144078167-144094383	90.5251	59.0479	-0.616432	0.0084	ENSMUST00000001900
XLOC_009143	Gm7233	chr14:43858399-43866521	1.85565	1.21094	-0.615803	0.01785	ENSMUST00000168619
XLOC_034137	Cypt1	chrX:16099994-16100815	275.431	179.783	-0.615434	0.00085	ENSMUST00000115422
XLOC_019899	Trim45	chr3:100726124-100740848	10.6592	6.95775	-0.615405	0.03175	ENSMUST00000094048
XLOC_025091	Scfd2	chr5:74600840-74927772	4.89893	3.19815	-0.615227	0.031	ENSMUST00000113542
XLOC_004243	1700125H20Rik	chr11:84983905-84994647	50.5651	33.0129	-0.61511	0.0429	ENSMUST00000100681
XLOC_033007	BC048562	chr9:108338812-108348416	82.6032	53.9483	-0.614619	0.0008	ENSMUST00000057265
XLOC_014045	Txndc2	chr17:65986844-65991544	84.9706	55.5231	-0.613876	5e-05	ENSMUST00000050236
XLOC_035540	Rhox11	chrX:35419651-35443251	4.50684	2.95028	-0.611262	0.02025	ENSMUST00000054147
XLOC_012973	H2-Ab1	chr17:34400153-34424772	12.0911	7.9179	-0.610756	0.00195	ENSMUST00000040828
XLOC_016817	1700029I15Rik	chr2:92223074-92241420	322.764	211.752	-0.608103	0.02545	ENSMUST00000054316
XLOC_029468	Zbtb32	chr7:31374699-31383928	90.7971	59.5936	-0.607489	0.01175	ENSMUST00000108150
XLOC_020539	Creb3l4	chr3:90041421-90047434	320.933	210.643	-0.60747	0.0002	ENSMUST00000107369
XLOC_017873	4932418E24Rik	chr2:26127165-26150077	18.2208	11.9671	-0.606516	0.00075	ENSMUST00000057224
XLOC_017215	Banf2	chr2:143858794-143899715	138.084	90.8624	-0.603792	0.01725	ENSMUST00000110032
XLOC_014725	Spata24	chr18:35816343-35821840	1117.6	735.554	-0.603503	0.00065	ENSMUST00000096573
XLOC_009817	Gm5458	chr14:20413360-20421803	25.9262	17.0738	-0.60263	0.0016	ENSMUST00000096121
XLOC_011318	Dnajb7	chr15:81230567-81287237	76.864	50.6864	-0.600708	0.0032	ENSMUST00000057236
XLOC_022387	Mrpl20	chr4:155177644-155183885	129.903	85.7786	-0.598746	0.04525	ENSMUST00000030942
XLOC_031318	Wwp2	chr8:109960297-110082494	16.9727	11.2161	-0.597642	0.02615	ENSMUST00000034407
XLOC_008354	Hist1h4f	chr13:23643126-23643517	11.3123	7.47733	-0.59729	0.02135	ENSMUST00000102971
XLOC_030209	4931431F19Rik	chr7:111147313-111285919	37.4194	24.7525	-0.596212	0.00085	ENSMUST00000053743
XLOC_033422	Ttc36	chr9:44607482-44611034	13.6379	9.02964	-0.594881	0.00425	ENSMUST00000044694
XLOC_021391	Actl7a	chr4:56756293-56757797	311.896	206.621	-0.594079	0.0001	ENSMUST00000095079
XLOC_019421	Dnajc5b	chr3:19408594-19528677	94.1704	62.4028	-0.593662	0.00635	ENSMUST00000029132
XLOC_007633	Hist1h2bk	chr13:22127689-22128168	5.32656	3.53272	-0.592424	0.0422	ENSMUST00000110455
XLOC_004308	Gm525	chr11:88935154-88954354	27.0867	17.9752	-0.591576	0.0116	ENSMUST00000100619
XLOC_031498	Gm7461	chr8:4677538-4678365	15.7168	10.4324	-0.591233	0.00295	ENSMUST00000058918
XLOC_014691	Proc	chr18:32282782-32299224	4.94212	3.28236	-0.590396	0.0086	ENSMUST00000171765
XLOC_022049	Map3k6	chr4:132796732-132808844	0.641062	0.425949	-0.589784	0.0416	ENSMUST00000030677
XLOC_031780	Ndufa13	chr8:72418086-72427415	91.678	60.9228	-0.589594	0.04465	ENSMUST00000110167
XLOC_018006	4930568D16Rik	chr2:35209737-35223249	5.84245	3.88361	-0.589173	0.0095	ENSMUST00000028243
XLOC_006434	Psma6	chr12:56485208-56519441	344.051	228.94	-0.587655	0.00405	ENSMUST00000021412
XLOC_034106	Gm14479	chrX:10892219-10892719	6.35232	4.23414	-0.585215	0.03835	ENSMUST00000170569
XLOC_013248	1700061G19Rik	chr17:57014899-57028327	93.3837	62.2465	-0.585178	0.0001	ENSMUST00000025048
XLOC_035539	4930430D24Rik	chrX:35391375-35396291	7.80268	5.20103	-0.585172	0.0063	ENSMUST00000089060
XLOC_016156	Tmem210	chr2:25143664-25144709	272.102	181.476	-0.584368	0.00315	ENSMUST00000028340
XLOC_010221	Gm5142	chr14:59777339-59797586	425.892	284.281	-0.583168	0.0002	ENSMUST00000066558
XLOC_013406	Gm9992	chr17:7568060-7589654	1.43867	0.960496	-0.58288	0.0366	ENSMUST00000070059
XLOC_028046	Map4k1	chr7:29767072-29788298	13.0676	8.7283	-0.582218	0.0036	ENSMUST00000085835
XLOC_031170	Gm10638	chr8:89247838-89270502	305.277	204.054	-0.581168	0.00055	ENSMUST00000098532
XLOC_032381	Qtrt1	chr9:21216280-21224721	13.0235	8.71386	-0.579734	0.0021	ENSMUST00000002902
XLOC_030687	1700018L24Rik	chr8:11840473-11855761	125.336	83.8933	-0.579177	0.00935	ENSMUST00000033909
XLOC_033261	Epor	chr9:21763342-21768020	2.48395	1.66276	-0.579059	0.01285	ENSMUST00000006397
XLOC_007347	1700001K19Rik	chr12:111905898-111920829	82.177	55.0545	-0.577874	0.00115	ENSMUST00000070659
XLOC_020535	Hax1	chr3:89799377-89802608	34.9512	23.4416	-0.576273	0.0282	ENSMUST00000079724
XLOC_014136	Atp6v1e2	chr17:87343448-87347227	222.051	148.98	-0.575773	0.0003	ENSMUST00000065758
XLOC_004471	Tubg1	chr11:100981251-100987733	11.1458	7.47943	-0.575506	0.0015	ENSMUST00000043680
XLOC_015009	Znhit2-ps	chr19:6061191-6062472	874.292	587.076	-0.574568	0.00035	ENSMUST00000162726
XLOC_012905	Zfand3	chr17:30142031-30346964	291.441	195.963	-0.572621	0.00065	ENSMUST00000052403
XLOC_028940	Odf3	chr7:148033703-148036917	131.036	88.2509	-0.570275	0.0022	ENSMUST00000026555
XLOC_033841	Ndufaf3	chr9:108468196-108469673	759.523	511.891	-0.569258	5e-05	ENSMUST00000074208
XLOC_031028	Cope	chr8:72826416-72836892	81.4707	54.9912	-0.567082	0.0011	ENSMUST00000066469
XLOC_023184	4930544O15Rik	chr4:115452438-115453623	107.148	72.3974	-0.565594	0.0007	ENSMUST00000106521
XLOC_006047	Rgs9	chr11:109086668-109159443	5.5125	3.72547	-0.565284	0.0192	ENSMUST00000103062
XLOC_001009	4930444P10Rik	chr1:16056059-16083406	167.931	113.502	-0.565145	0.0002	ENSMUST00000151004
XLOC_031290	4933405L10Rik	chr8:108232202-108234068	88.6755	59.9675	-0.564356	0.0005	ENSMUST00000013302
XLOC_034033	Akap4	chrX:6644644-6655735	91.0097	61.5573	-0.564091	0.03555	ENSMUST00000057101
XLOC_005222	4930504O13Rik	chr11:58259650-58266425	468.113	316.665	-0.563902	0.0003	ENSMUST00000064614
XLOC_011394	Syce3	chr15:89220604-89240934	405.947	274.687	-0.563502	0.00065	ENSMUST00000109314
XLOC_024845	Fastk	chr5:23929654-23951105	99.1042	67.2285	-0.559873	0.0027	ENSMUST00000030800
XLOC_013196	1700067P10Rik	chr17:48226581-48227870	225.334	152.882	-0.559646	0.00035	ENSMUST00000022028
XLOC_014170	Lyzl1	chr18:4165829-4182230	166.454	112.989	-0.558937	0.00115	ENSMUST00000025076
XLOC_008732	Cox7c	chr13:86184420-86186509	363.604	246.901	-0.558437	0.0007	ENSMUST00000131011
XLOC_012143	Ifitm7	chr16:13981794-14101593	84.5652	57.4781	-0.557052	0.0216	ENSMUST00000117803
XLOC_005440	C1qbp	chr11:70791337-70796528	20.4867	13.9372	-0.555744	0.00745	ENSMUST00000078528
XLOC_025842	1110001J03Rik	chr6:38483501-38489449	72.586	49.4431	-0.553922	0.01155	ENSMUST00000019833
XLOC_026927	Cpvl	chr6:53823372-53928656	9.19974	6.26669	-0.553889	0.0263	ENSMUST00000166545
XLOC_017377	Ergic3	chr2:155833780-155844015	96.3347	65.6234	-0.553845	0.01355	ENSMUST00000006035
XLOC_002316	Izumo4	chr10:80165437-80168127	373.313	254.341	-0.553623	0.0006	ENSMUST00000095426
XLOC_011272	1700061J05Rik	chr15:78208829-78226342	268.895	183.25	-0.553229	0.0227	ENSMUST00000165170
XLOC_005317	Cenpv	chr11:62338447-62352763	635.821	433.33	-0.553154	0.04785	ENSMUST00000018653
XLOC_034168	Spaca5	chrX:20645531-20655089	40.3271	27.4848	-0.553116	0.0044	ENSMUST00000040437
XLOC_021441	Slc31a2	chr4:61923595-61959445	16.9739	11.5709	-0.55282	0.01625	ENSMUST00000107467
XLOC_019638	4930589L23Rik	chr3:79372113-79376502	15.2224	10.3786	-0.552589	0.0038	ENSMUST00000091023
XLOC_032968	Iqcf5	chr9:106416903-106418334	218.082	148.875	-0.550767	0.00075	ENSMUST00000085113
XLOC_015315	Scd3	chr19:44277758-44318506	9.02126	6.16259	-0.549792	0.0253	ENSMUST00000165659
XLOC_024001	Tmem128	chr5:38651423-38660861	56.273	38.4457	-0.549621	0.026	ENSMUST00000119047
XLOC_006496	Tomm20l	chr12:72212414-72237662	102.538	70.0556	-0.549587	0.03125	ENSMUST00000021482
XLOC_017860	Glt6d1	chr2:25639459-25671368	8.6316	5.89756	-0.549509	0.02925	ENSMUST00000038010
XLOC_017340	Bpifb2	chr2:153700780-153721006	3.02536	2.06734	-0.549333	0.01715	ENSMUST00000028983
XLOC_004559	Ace	chr11:105826921-105851278	100.986	69.0548	-0.548348	0.00615	ENSMUST00000001964
XLOC_005725	Spata20	chr11:94340217-94347493	425.782	291.58	-0.546223	0.00025	ENSMUST00000041705
XLOC_022138	Capzb	chr4:138748813-138847733	121.378	83.2225	-0.544461	0.02085	ENSMUST00000030518
XLOC_023505	C1qb	chr4:136436043-136442102	2.0594	1.41303	-0.543427	0.04815	ENSMUST00000046384
XLOC_020996	Chchd7	chr4:3866034-3878193	74.3819	51.0897	-0.541919	0.03465	ENSMUST00000041122
XLOC_029374	Lipe	chr7:26164545-26183729	28.7188	19.7298	-0.541625	0.01045	ENSMUST00000149349
XLOC_011553	BC048502	chr15:103269395-103278890	282.244	193.912	-0.541539	0.0007	ENSMUST00000065978
XLOC_012407	Ccdc54	chr16:50589971-50591267	113.581	78.0697	-0.54089	0.00075	ENSMUST00000062439
XLOC_025285	Crlf2	chr5:109983729-109988012	16.2295	11.1557	-0.540838	0.04925	ENSMUST00000044579
XLOC_019637	Gm17359	chr3:79149297-79371718	99.8224	68.6179	-0.540778	0.00215	ENSMUST00000164216
XLOC_010337	Spert	chr14:75982640-75992923	137.068	94.266	-0.540087	0.02585	ENSMUST00000035243
XLOC_024693	Bri3	chr5:145002558-145207626	140.555	96.848	-0.53734	0.002	ENSMUST00000110695
XLOC_006202	Stra13	chr11:120572255-120575052	65.1822	44.9441	-0.536346	0.0086	ENSMUST00000055424
XLOC_007080	Rps29	chr12:70258708-70260173	2051.49	1414.69	-0.536185	0.0003	ENSMUST00000037023
XLOC_001742	Ufc1	chr1:173218693-173225155	56.8578	39.215	-0.535954	0.0065	ENSMUST00000080001
XLOC_015346	Sufu	chr19:46471385-46563294	91.8852	63.4179	-0.534943	0.0183	ENSMUST00000111867
XLOC_019281	Atp5e	chr2:174286572-174289606	862.179	595.862	-0.533009	0.00065	ENSMUST00000016396
XLOC_033408	Hmbs	chr9:44144432-44152311	8.50372	5.87816	-0.532729	0.0259	ENSMUST00000077353
XLOC_002787	1700025K23Rik	chr10:38838609-38853720	2142.55	1481.6	-0.532176	0.00525	ENSMUST00000139743
XLOC_013613	2900010M23Rik	chr17:27259607-27270861	1413.73	977.942	-0.531686	0.00135	ENSMUST00000025045
XLOC_033753	4930579K19Rik	chr9:98463378-98464030	10.6364	7.35926	-0.531378	0.0178	ENSMUST00000058992
XLOC_026579	BC049715	chr6:136777363-136789057	34.0488	23.5728	-0.530482	0.04715	ENSMUST00000052702
XLOC_017996	Rabepk	chr2:34633075-34655432	207.043	143.417	-0.529714	0.02115	ENSMUST00000113086
XLOC_010348	Serp2	chr14:76932620-76956665	19.6863	13.6387	-0.529493	0.02435	ENSMUST00000173829
XLOC_019555	A730037C10Rik	chr3:54941260-54976857	61.654	42.7286	-0.528993	0.0303	ENSMUST00000118963
XLOC_001561	2310009B15Rik	chr1:140748555-140753431	7.06788	4.89898	-0.528796	0.034	ENSMUST00000112025
XLOC_004539	Myl4	chr11:104411976-104457067	73.7518	51.1325	-0.52844	0.0068	ENSMUST00000018800
XLOC_031147	Syce2	chr8:87396009-87417820	85.8347	59.6574	-0.524859	0.009	ENSMUST00000170296
XLOC_023308	Ndufs5	chr4:123389952-123395445	198.485	137.977	-0.524595	0.00185	ENSMUST00000030401
XLOC_007634	Hist1h2bj	chr13:22135082-22135545	9.61724	6.68603	-0.524474	0.0379	ENSMUST00000110452
XLOC_027873	Snrpd2	chr7:19735070-19738084	466.793	324.677	-0.523775	0.00105	ENSMUST00000049294
XLOC_021864	Zmynd12	chr4:119095418-119165233	83.9627	58.4434	-0.522707	0.0013	ENSMUST00000094819
XLOC_010897	Tuba1c	chr15:98860321-98868536	11.2447	7.82929	-0.522287	0.0067	ENSMUST00000058914
XLOC_003878	B9d1	chr11:61318645-61326433	233.045	162.263	-0.522272	0.00395	ENSMUST00000102657
XLOC_024270	4930524J08Rik	chr5:100408079-100408682	21.0966	14.689	-0.522268	0.01015	ENSMUST00000046721
XLOC_024595	Hspb1	chr5:136363788-136365433	21.7329	15.1335	-0.522132	0.01495	ENSMUST00000111156
XLOC_000831	Igsf9	chr1:174411918-174429009	6.49649	4.52487	-0.521784	0.0243	ENSMUST00000052629
XLOC_036412	Gm16390	chrX:151321347-151324810	13.4909	9.40939	-0.519811	0.0085	ENSMUST00000096852
XLOC_011300	4933432B09Rik	chr15:79440005-79489386	9.53848	6.65812	-0.518644	0.0421	ENSMUST00000109646
XLOC_006394	Gm7008	chr12:40928153-40975091	33.2643	23.2322	-0.517849	0.015	ENSMUST00000038121
XLOC_016877	A930018P22Rik	chr2:103962925-103964906	158.106	110.554	-0.516144	0.00145	ENSMUST00000040374
XLOC_013545	Amdhd2	chr17:24292799-24300733	99.5039	69.6214	-0.515221	0.00315	ENSMUST00000040735
XLOC_026229	Snrpg	chr6:86321533-86328896	347.703	243.369	-0.514711	0.0026	ENSMUST00000089558
XLOC_017637	Rps21	chr2:179992081-179993150	748.184	523.86	-0.514211	0.00115	ENSMUST00000059080
XLOC_027098	Tmsb10	chr6:72907340-72908742	1099.72	770.731	-0.512833	0.0017	ENSMUST00000114049
XLOC_002258	Ilvbl	chr10:78037244-78047243	4.01666	2.8182	-0.511224	0.0278	ENSMUST00000105384
XLOC_031202	Mt1	chr8:96702988-96704225	1673.87	1174.72	-0.510869	0.0007	ENSMUST00000034215
XLOC_002294	Gpx4	chr10:79509910-79519184	1660.43	1165.7	-0.51036	0.0056	ENSMUST00000105372
XLOC_025356	Dynll1	chr5:115747118-115751008	368.61	258.79	-0.510313	0.0358	ENSMUST00000112090
XLOC_003970	Lsmd1	chr11:69205426-69211736	133.92	94.0662	-0.50962	0.0318	ENSMUST00000144531
XLOC_026205	Ankrd53	chr6:83712637-83718320	38.2057	26.8383	-0.509494	0.0025	ENSMUST00000014891
XLOC_031543	BB014433	chr8:15041443-15046078	66.0079	46.3774	-0.509217	0.00365	ENSMUST00000050493
XLOC_004625	D11Wsu47e	chr11:113545723-113571331	167.951	118.007	-0.509168	0.00525	ENSMUST00000106621
XLOC_010960	Tarbp2	chr15:102348622-102354107	249.014	174.968	-0.509134	0.01185	ENSMUST00000023813
XLOC_030447	4930451I11Rik	chr7:133973987-133975010	160.239	112.627	-0.508679	0.00345	ENSMUST00000061695
XLOC_029474	Tmem147	chr7:31512719-31514553	104.798	73.6625	-0.508604	0.00225	ENSMUST00000006478
XLOC_031036	Lsm4	chr8:73197146-73202651	108.956	76.6164	-0.508017	0.00505	ENSMUST00000034311
XLOC_032886	1700057G04Rik	chr9:92204214-92252714	68.6145	48.2711	-0.507355	0.01005	ENSMUST00000098477
XLOC_001277	Rnf25	chr1:74640321-74647971	76.6472	53.925	-0.507277	0.0312	ENSMUST00000027357
XLOC_001362	Dnajb3	chr1:89951962-90116577	1206.47	848.976	-0.506997	0.00085	ENSMUST00000119972
XLOC_002320	Oaz1	chr10:80289400-80292035	106.016	74.6353	-0.506355	0.00135	ENSMUST00000060987
XLOC_035418	BC049702	chrX:19056545-19058445	5.19147	3.65629	-0.50576	0.04905	ENSMUST00000089246
XLOC_023694	Spsb1	chr4:149270391-149329152	52.0668	36.6805	-0.50535	0.0051	ENSMUST00000105685
XLOC_013116	Olfr127	chr17:38040466-38041561	3.70389	2.60987	-0.505065	0.0487	ENSMUST00000076331
XLOC_031982	Prss54	chr8:98083032-98099355	109.684	77.2949	-0.504901	0.0019	ENSMUST00000052690
XLOC_024636	0910001L09Rik	chr5:138696835-138700626	8.3232	5.86612	-0.504733	0.03565	ENSMUST00000062067
XLOC_031908	Rnaseh2a	chr8:87480508-87498733	751.698	530.235	-0.503521	0.0094	ENSMUST00000147812
XLOC_025305	Hscb	chr5:111258088-111268796	25.0499	17.6756	-0.503047	0.0285	ENSMUST00000056937
XLOC_004459	Klhl10	chr11:100303230-100318336	202.48	142.898	-0.502799	0.00125	ENSMUST00000001599
XLOC_009902	1700024G13Rik	chr14:33189687-33201559	240.562	169.918	-0.501564	0.0033	ENSMUST00000100723
XLOC_003833	Trim17	chr11:58768186-58791552	85.4704	60.4238	-0.500308	0.01785	ENSMUST00000047697
XLOC_028264	Pth2	chr7:52436551-52437208	11.9259	8.43191	-0.500164	0.03855	ENSMUST00000042754
XLOC_012953	Cd320	chr17:33980035-33986719	347.643	246.023	-0.498813	0.0018	ENSMUST00000087559
XLOC_001535	Rnpep	chr1:137145137-137180661	25.2459	17.8731	-0.498263	0.01285	ENSMUST00000077340
XLOC_017559	1700029J11Rik	chr2:172298019-172299831	313.179	221.82	-0.497597	0.0023	ENSMUST00000029007
XLOC_019036	Sun5	chr2:153681923-153696820	79.3899	56.245	-0.497231	0.03315	ENSMUST00000028982
XLOC_011552	Gtsf1	chr15:103232835-103260901	567.582	402.381	-0.496268	0.01655	ENSMUST00000146736
XLOC_035927	1700084M14Rik	chrX:88820548-88821250	71.0907	50.4064	-0.496054	0.00855	ENSMUST00000078832
XLOC_035749	Gm6812	chrX:66145549-66146228	21.3743	15.1566	-0.495933	0.03115	ENSMUST00000074894
XLOC_011466	Tuba1b	chr15:98761855-98764996	6.50729	4.61727	-0.495016	0.01505	ENSMUST00000077577
XLOC_000562	Ccdc93	chr1:123327625-123403037	20.4668	14.5271	-0.49454	0.00615	ENSMUST00000112621
XLOC_026777	Tsga13	chr6:30846898-30893470	52.8346	37.5229	-0.49371	0.0048	ENSMUST00000048580
XLOC_012083	Pam16	chr16:4594712-4624988	264.715	188.031	-0.493469	0.0371	ENSMUST00000014445
XLOC_021281	Ccin	chr4:43996375-43998405	80.1722	57.0386	-0.491163	0.0029	ENSMUST00000095107
XLOC_025428	Morn3	chr5:123485777-123497025	103.09	73.3471	-0.491099	0.02585	ENSMUST00000031437
XLOC_031046	Use1	chr8:73890746-73893631	179.7	127.887	-0.490721	0.0055	ENSMUST00000019169
XLOC_010259	4930578I06Rik	chr14:64589958-64606617	231.376	164.718	-0.490243	0.0019	ENSMUST00000022532
XLOC_032695	1700036A12Rik	chr9:60590926-60618082	2.63745	1.87796	-0.489977	0.0312	ENSMUST00000064351
XLOC_018045	Rpl35	chr2:38852232-38861688	221.556	157.781	-0.489748	0.03005	ENSMUST00000080861
XLOC_018961	Gm10750	chr2:148841467-148842973	12.6576	9.01881	-0.488999	0.01145	ENSMUST00000099266
XLOC_027833	Ap2s1	chr7:17323758-17334643	198.088	141.142	-0.488997	0.01535	ENSMUST00000086112
XLOC_006644	Spata7	chr12:99866366-99908025	124.994	89.1287	-0.487893	0.00265	ENSMUST00000101146
XLOC_005201	Atox1	chr11:55260142-55274741	131.673	93.9067	-0.487664	0.0035	ENSMUST00000108857
XLOC_002332	Dapk3	chr10:80646662-80655729	32.416	23.1211	-0.487494	0.0051	ENSMUST00000047665
XLOC_002664	Pcmt1	chr10:7349170-7400934	147.153	104.985	-0.487137	0.04845	ENSMUST00000163085
XLOC_028042	Ech1	chr7:29610235-29617266	73.2067	52.2316	-0.487052	0.01035	ENSMUST00000066264
XLOC_024651	Get4	chr5:139728277-139746005	113.768	81.1837	-0.486834	0.01275	ENSMUST00000110878
XLOC_031194	Capns2	chr8:95379248-95443178	8.03884	5.73704	-0.486681	0.02575	ENSMUST00000104947
XLOC_015035	Ppp1r14b	chr19:7049537-7051814	159.061	113.6	-0.48561	0.00205	ENSMUST00000070850
XLOC_006959	Allc	chr12:29238619-29267388	178.49	127.479	-0.485583	0.0292	ENSMUST00000020965
XLOC_010354	Dnajc15	chr14:78226023-78274724	792.541	566.36	-0.484766	0.00155	ENSMUST00000022590
XLOC_003014	ORF61	chr10:79433459-79447075	100.071	71.5832	-0.483331	0.0099	ENSMUST00000052885
XLOC_009840	Dupd1	chr14:22495803-22533798	7.96043	5.69598	-0.482903	0.02035	ENSMUST00000073870
XLOC_013247	Prr22	chr17:56909672-56911631	94.6088	67.7856	-0.480997	0.0019	ENSMUST00000168666
XLOC_031701	1700029J07Rik	chr8:47038959-47060606	54.3895	38.9766	-0.480721	0.0115	ENSMUST00000098786
XLOC_002954	Gstt4	chr10:75277687-75285288	223.635	160.387	-0.479586	0.00555	ENSMUST00000160211
XLOC_030489	Rgs10	chr7:135517134-135562272	42.3207	30.3563	-0.479367	0.03575	ENSMUST00000033133
XLOC_027643	Tmem190	chr7:4734541-4735943	201.428	144.509	-0.479102	0.0048	ENSMUST00000013235
XLOC_019183	1700025C18Rik	chr2:164904192-164916250	25.295	18.1565	-0.478365	0.0165	ENSMUST00000109304
XLOC_012114	Tekt5	chr16:10358040-10395583	82.4608	59.2402	-0.477131	0.0023	ENSMUST00000043415
XLOC_014087	Dpy30	chr17:74698813-74723284	190.665	137.057	-0.476272	0.00305	ENSMUST00000164832
XLOC_015802	Npm3	chr19:45822223-45858236	206.559	148.544	-0.475659	0.0339	ENSMUST00000070215
XLOC_034545	Gm6890	chrX:71986265-71987527	29.7135	21.3868	-0.474402	0.01185	ENSMUST00000114117
XLOC_008751	Spz1	chr13:93344585-93346187	353.068	254.165	-0.474182	0.00225	ENSMUST00000050658
XLOC_029978	Rps17	chr7:88487617-88490140	911.568	656.243	-0.474119	0.0064	ENSMUST00000080813
XLOC_013535	Tceb2	chr17:23961706-23965958	2214.14	1594.08	-0.474029	0.0016	ENSMUST00000069579
XLOC_027887	Nkpd1	chr7:20104079-20110399	4.74055	3.41804	-0.471883	0.01365	ENSMUST00000078908
XLOC_028864	Armc5	chr7:135377964-135388614	8.37053	6.0357	-0.471797	0.01845	ENSMUST00000044660
XLOC_027194	Chchd6	chr6:89333139-89545646	417.996	301.863	-0.469598	0.00175	ENSMUST00000032172
XLOC_027982	Exosc5	chr7:26444171-26453050	722.753	521.962	-0.469557	0.00175	ENSMUST00000079634
XLOC_014766	Plac8l1	chr18:42338328-42356363	110.655	79.9676	-0.468582	0.00535	ENSMUST00000081374
XLOC_027649	Zfp524	chr7:4967102-4970088	9.31147	6.72956	-0.468498	0.0206	ENSMUST00000086349
XLOC_031054	Fam125a	chr8:74066828-74071923	54.1129	39.1181	-0.468138	0.0054	ENSMUST00000034272
XLOC_028985	Slc22a18	chr7:150659625-150685239	19.9996	14.4669	-0.467214	0.01205	ENSMUST00000052348
XLOC_005685	Msi2	chr11:88152883-88579827	30.8285	22.3002	-0.467209	0.0199	ENSMUST00000092794
XLOC_032987	Nat6	chr9:107478150-107489756	35.5622	25.7435	-0.466136	0.0168	ENSMUST00000093785
XLOC_000329	Pnkd	chr1:74331503-74400268	92.0527	66.6438	-0.46599	0.03545	ENSMUST00000113805
XLOC_003311	Rpl41	chr10:127985169-127986361	2102.62	1523.44	-0.464859	0.00305	ENSMUST00000176683
XLOC_005758	Atp5g1	chr11:95930165-95936984	100.729	72.9902	-0.464709	0.0092	ENSMUST00000107684
XLOC_034298	Actrt1	chrX:43682183-43683522	12.2655	8.89153	-0.4641	0.0155	ENSMUST00000059466
XLOC_020467	Rps3a	chr3:85941861-85946624	109.907	79.6778	-0.464035	0.0039	ENSMUST00000029722
XLOC_010941	1700011A15Rik	chr15:101278175-101284340	230.688	167.262	-0.463832	0.00385	ENSMUST00000023781
XLOC_024896	Cib4	chr5:30787955-30848209	69.2065	50.1943	-0.463383	0.00685	ENSMUST00000065486
XLOC_024607	Fis1	chr5:137429144-137442104	91.7378	66.578	-0.462472	0.0148	ENSMUST00000019198
XLOC_036408	4930524N10Rik	chrX:150773767-150777935	19.5684	14.2175	-0.460856	0.0186	ENSMUST00000082357
XLOC_034460	1700020N15Rik	chrX:67198474-67199153	19.0382	13.8373	-0.460333	0.04565	ENSMUST00000075654
XLOC_001249	Lancl1	chr1:67047090-67085446	690.034	501.559	-0.460248	0.00545	ENSMUST00000119559
XLOC_001838	1700056E22Rik	chr1:185837180-185899515	85.2554	61.9817	-0.459947	0.03805	ENSMUST00000050306
XLOC_009474	Tssk4	chr14:56269018-56271376	108.625	79.0062	-0.459318	0.01155	ENSMUST00000007735
XLOC_028959	Rplp2	chr7:148633268-148637484	767.264	558.25	-0.458813	0.00435	ENSMUST00000106004
XLOC_002718	4930444G20Rik	chr10:21786112-21787885	4.94342	3.59914	-0.457856	0.02905	ENSMUST00000092672
XLOC_010170	Nedd8	chr14:56281101-56290743	199.788	145.465	-0.457804	0.01315	ENSMUST00000010520
XLOC_012781	Prss21	chr17:24005022-24010081	130.217	94.828	-0.457532	0.00395	ENSMUST00000024928
XLOC_032652	Imp3	chr9:56785306-56786204	32.5179	23.6816	-0.457463	0.01135	ENSMUST00000034827
XLOC_020490	1700021C14Rik	chr3:88046795-88100921	741.482	540.066	-0.457275	0.0111	ENSMUST00000010682
XLOC_033675	Cox7a2	chr9:79603047-79607660	607.957	442.836	-0.457195	0.003	ENSMUST00000034881
XLOC_032756	Rps27l	chr9:66793892-66797323	151.273	110.212	-0.456872	0.04235	ENSMUST00000040917
XLOC_020632	Plekho1	chr3:95792351-95799924	26.8759	19.5808	-0.456868	0.03805	ENSMUST00000123006
XLOC_002725	Rps12	chr10:23504989-23507015	706.241	514.677	-0.456494	0.00335	ENSMUST00000073926
XLOC_019065	Eif6	chr2:155645567-155660590	41.8865	30.5263	-0.456434	0.03345	ENSMUST00000029142
XLOC_033554	Rplp1	chr9:61761090-61762345	1232.11	898.006	-0.456334	0.0031	ENSMUST00000008036
XLOC_033913	Plcd1	chr9:118980644-119002614	3.15546	2.30135	-0.45537	0.0256	ENSMUST00000010804
XLOC_031119	Ndufb7	chr8:86090569-86095525	276.588	202.127	-0.452473	0.0048	ENSMUST00000036996
XLOC_002952	Ddt	chr10:75233974-75244159	978.951	715.412	-0.452462	0.00585	ENSMUST00000001716
XLOC_014771	Dpysl3	chr18:43480632-43597940	107.024	78.2816	-0.451192	0.0085	ENSMUST00000118043
XLOC_013333	Morn2	chr17:80637643-80696813	704.851	515.657	-0.450905	0.0039	ENSMUST00000061703
XLOC_004803	Uqcr10	chr11:4601975-4604345	500.149	366.082	-0.450193	0.01165	ENSMUST00000058407
XLOC_012825	Tekt4	chr17:25608534-25613539	550.69	403.171	-0.449848	0.0032	ENSMUST00000025002
XLOC_001383	Myeov2	chr1:94533721-94538562	626.778	458.964	-0.449572	0.004	ENSMUST00000097642
XLOC_029430	Fam98c	chr7:29919872-29941937	213.005	156.046	-0.44892	0.0485	ENSMUST00000164589
XLOC_027766	Rps5	chr7:13507638-13512035	338.652	248.265	-0.447922	0.00385	ENSMUST00000004554
XLOC_018794	Fahd2a	chr2:127261950-127270301	40.031	29.3597	-0.447277	0.0435	ENSMUST00000028848
XLOC_022782	Actl7b	chr4:56752878-56754297	1010.44	741.13	-0.44719	0.0031	ENSMUST00000095080
XLOC_004030	Fbxo39	chr11:72127945-72132918	25.6323	18.8139	-0.446167	0.0136	ENSMUST00000108504
XLOC_036262	Tex13a	chrX:134105146-135381485	49.2161	36.1273	-0.44604	0.00905	ENSMUST00000096314
XLOC_027303	Rpl32	chr6:115755522-115758765	1472.42	1081.48	-0.44518	0.00325	ENSMUST00000081840
XLOC_015037	Macrod1	chr19:7131257-7272551	34.8993	25.6369	-0.444977	0.01265	ENSMUST00000040261
XLOC_005398	Amac1	chr11:69573391-69575470	100.706	73.9886	-0.444774	0.00445	ENSMUST00000102586
XLOC_006840	Tex22	chr12:114312712-114327128	513.896	377.559	-0.444773	0.0203	ENSMUST00000109729
XLOC_030090	Aqp11	chr7:104874888-104886757	708.792	520.993	-0.4441	0.0026	ENSMUST00000084986
XLOC_033015	Dalrd3	chr9:108472222-108481070	77.5269	57.0261	-0.443074	0.0189	ENSMUST00000019183
XLOC_009778	Gm3760	chr14:8298875-8338669	7.67426	5.64583	-0.442841	0.03455	ENSMUST00000167475
XLOC_023888	Cct8l1	chr5:25021884-25023839	51.1977	37.6657	-0.442829	0.00905	ENSMUST00000045016
XLOC_033535	Tbc1d21	chr9:58207610-58218176	119.46	87.9362	-0.442003	0.00705	ENSMUST00000040217
XLOC_033749	Trim42	chr9:97249980-97270377	4.89749	3.60733	-0.441108	0.0285	ENSMUST00000035026
XLOC_019451	Gm1527	chr3:28791538-28825646	18.1912	13.4133	-0.439574	0.013	ENSMUST00000099170
XLOC_000102	Prss39	chr1:34555274-34559907	415.575	306.447	-0.439473	0.0043	ENSMUST00000027299
XLOC_013242	Rpl36	chr17:56752817-56753666	1024.21	755.662	-0.438693	0.00435	ENSMUST00000080492
XLOC_029041	Hspbp1	chr7:4612122-4636565	95.8494	70.7267	-0.438515	0.00555	ENSMUST00000079970
XLOC_027886	Trappc6a	chr7:20094018-20101494	75.2321	55.5305	-0.438069	0.02635	ENSMUST00000002112
XLOC_032369	Ppan	chr9:20692618-20696622	18.7243	13.823	-0.437838	0.0219	ENSMUST00000004203
XLOC_011810	Ccdc58	chr16:36071745-36092204	15.3405	11.3349	-0.436584	0.03465	ENSMUST00000164916
XLOC_025578	Psmg3	chr5:140299547-140302797	7.79169	5.75734	-0.436533	0.0469	ENSMUST00000031531
XLOC_011335	Ndufa6	chr15:82180568-82184721	400.838	296.216	-0.436368	0.0049	ENSMUST00000023085
XLOC_025479	Chchd2	chr5:130322865-130379493	140.666	104.046	-0.435046	0.01045	ENSMUST00000094280
XLOC_019174	Wfdc3	chr2:164556679-164571431	228.321	169.048	-0.433633	0.0113	ENSMUST00000109328
XLOC_034575	Gm4937	chrX:73509642-73513077	16.7241	12.3827	-0.433603	0.0236	ENSMUST00000096389
XLOC_011778	Zdhhc19	chr16:32496350-32562052	57.0846	42.2763	-0.433252	0.00885	ENSMUST00000064192
XLOC_006099	Nt5c	chr11:115336980-115353176	28.7	21.2553	-0.433227	0.0365	ENSMUST00000021082
XLOC_028010	Sertad1	chr7:28271928-28275335	21.1717	15.6862	-0.432643	0.02185	ENSMUST00000008528
XLOC_017661	BC051628	chr2:180954717-180957559	242.822	179.912	-0.432612	0.01135	ENSMUST00000108835
XLOC_002272	Gm16517	chr10:79132154-79138871	43.806	32.462	-0.432374	0.0127	ENSMUST00000020552
XLOC_019140	Gtsf1l	chr2:162912766-162913590	604.139	447.791	-0.432053	0.0048	ENSMUST00000094653
XLOC_002492	Csrp2	chr10:110357231-110376678	56.7836	42.1237	-0.430843	0.0149	ENSMUST00000171226
XLOC_032603	Timm8b	chr9:50412005-50433105	694.053	515.367	-0.429445	0.0267	ENSMUST00000044051
XLOC_002582	Naca	chr10:127472401-127485693	384.137	285.264	-0.429326	0.0042	ENSMUST00000073868
XLOC_027825	Kptn	chr7:16705243-16712865	11.9829	8.89867	-0.429314	0.0225	ENSMUST00000006178
XLOC_008448	Tubb2a	chr13:34166169-34169877	5.42065	4.02622	-0.429039	0.04025	ENSMUST00000056427
XLOC_033186	1700012B09Rik	chr9:14562643-14575474	396.831	294.791	-0.428834	0.0058	ENSMUST00000060330
XLOC_006112	Galk1	chr11:115869770-115874033	55.4625	41.2409	-0.427436	0.0095	ENSMUST00000021114
XLOC_005163	Uqcrq	chr11:53241423-53244333	1792.66	1333.39	-0.427	0.0211	ENSMUST00000109021
XLOC_006370	Efcab10	chr12:34079718-34086134	301.706	224.474	-0.426593	0.0065	ENSMUST00000020878
XLOC_020637	Hist2h2ac	chr3:96024283-96024803	27.5854	20.5331	-0.425956	0.03405	ENSMUST00000090782
XLOC_028301	Ldhc	chr7:54116572-54133512	5633.58	4193.61	-0.425858	0.0118	ENSMUST00000014545
XLOC_003025	Uqcr11	chr10:79865741-79869575	249.329	185.61	-0.425776	0.0094	ENSMUST00000020372
XLOC_008763	Scamp1	chr13:94971264-95055812	119.477	89.0235	-0.424474	0.0131	ENSMUST00000153558
XLOC_022568	Spaca1	chr4:34111848-34137166	202.227	150.71	-0.424202	0.0189	ENSMUST00000029927
XLOC_001938	Sf3b5	chr10:12728255-12728988	109.113	81.3302	-0.423954	0.00905	ENSMUST00000105139
XLOC_019935	Ppm1j	chr3:104570323-104588936	99.1409	73.9183	-0.42355	0.0103	ENSMUST00000002298
XLOC_006961	Rps7	chr12:29315711-29320818	818.648	610.387	-0.423519	0.0048	ENSMUST00000074267
XLOC_012918	Ndufv3	chr17:31657059-31668266	95.301	71.0814	-0.423019	0.01735	ENSMUST00000064798
XLOC_009924	Ghitm	chr14:37934003-37948452	170.423	127.129	-0.422822	0.00995	ENSMUST00000042564
XLOC_009197	Cdkn3	chr14:47380215-47391200	389.588	290.774	-0.42205	0.00785	ENSMUST00000067426
XLOC_018215	Chn1	chr2:73434582-73613403	76.5895	57.2873	-0.418931	0.0464	ENSMUST00000070579
XLOC_017627	4930591A17Rik	chr2:179149640-179151587	33.0469	24.7216	-0.418742	0.02545	ENSMUST00000041998
XLOC_033032	Nme6	chr9:109735262-109745630	87.8087	65.7086	-0.418281	0.0397	ENSMUST00000035053
XLOC_017253	Nxt1	chr2:148498336-148501763	247.811	185.658	-0.416597	0.02405	ENSMUST00000109961
XLOC_003314	Rps26	chr10:128061585-128063562	802.241	601.786	-0.414786	0.0083	ENSMUST00000026420
XLOC_025266	Atp5k	chr5:108862262-108863467	433.69	325.387	-0.414508	0.0096	ENSMUST00000049628
XLOC_015572	1700025F22Rik	chr19:11214153-11239810	214.363	160.919	-0.41372	0.0111	ENSMUST00000078770
XLOC_012792	Pgp	chr17:24607417-24608536	1379.85	1036.06	-0.413402	0.0052	ENSMUST00000053024
XLOC_015790	Ndufb8	chr19:44591446-44629930	407.616	306.271	-0.412403	0.0151	ENSMUST00000026222
XLOC_030516	4930404H21Rik	chr7:140778706-140793798	198.793	149.397	-0.412111	0.0096	ENSMUST00000033275
XLOC_000097	1700001G17Rik	chr1:33726687-33727557	12.4287	9.34383	-0.411593	0.0409	ENSMUST00000051203
XLOC_022678	Spag8	chr4:43664206-43666466	119.796	90.1239	-0.410598	0.0086	ENSMUST00000084646
XLOC_029473	4930479M11Rik	chr7:31455740-31456610	87.5519	65.8964	-0.40994	0.0193	ENSMUST00000051495
XLOC_001082	Prss40	chr1:34592492-34617788	33.5521	25.2676	-0.409111	0.04895	ENSMUST00000047840
XLOC_004995	4930505A04Rik	chr11:30326005-30371827	77.4944	58.3603	-0.409104	0.01685	ENSMUST00000041763
XLOC_013586	Fam173a	chr17:25923524-25929332	52.5929	39.6354	-0.408077	0.0271	ENSMUST00000072735
XLOC_011236	Tssk5	chr15:76202387-76205368	30.5342	23.023	-0.407349	0.0196	ENSMUST00000071119
XLOC_025743	Asb15	chr6:24478143-24523164	15.6326	11.7883	-0.407196	0.0291	ENSMUST00000031696
XLOC_034064	Ssxb1	chrX:7990430-7999283	16.3644	12.3455	-0.406582	0.0411	ENSMUST00000037297
XLOC_031146	Farsa	chr8:87380887-87393156	98.4989	74.3134	-0.406485	0.026	ENSMUST00000003906
XLOC_015515	Cox8a	chr19:7289647-7292106	30.3398	22.9168	-0.404804	0.03835	ENSMUST00000039758
XLOC_000726	2810025M15Rik	chr1:159065313-159350366	323.479	244.35	-0.404725	0.01665	ENSMUST00000061537
XLOC_017938	Ier5l	chr2:30328167-30329719	9.6963	7.3247	-0.404665	0.03165	ENSMUST00000065134
XLOC_003948	Rpl26	chr11:68715084-68720491	704.999	532.789	-0.404059	0.00985	ENSMUST00000073471
XLOC_004818	Pgam2	chr11:5701642-5703736	1955.32	1477.81	-0.403947	0.006	ENSMUST00000020768
XLOC_012801	Rps2	chr17:24855060-24858874	92.5609	69.9577	-0.40392	0.0487	ENSMUST00000170715
XLOC_004632	Rpl38	chr11:114529837-114533645	1123.97	849.513	-0.403891	0.01105	ENSMUST00000082092
XLOC_020538	Rps27	chr3:90016592-90017573	2270.33	1716.15	-0.403728	0.00915	ENSMUST00000170122
XLOC_015045	Hrasls5	chr19:7687030-7714132	1571.77	1188.74	-0.402956	0.0079	ENSMUST00000025929
XLOC_006598	1700019E19Rik	chr12:87423512-87503408	397.672	300.788	-0.402832	0.00915	ENSMUST00000077560
XLOC_007895	Higd2a	chr13:54691567-54692519	163.807	123.935	-0.402415	0.014	ENSMUST00000026986
XLOC_015509	Dnajc4	chr19:7062400-7067008	99.1488	75.076	-0.401243	0.0139	ENSMUST00000025915
XLOC_019958	Gstm5	chr3:107680147-107701604	2396.86	1815.29	-0.40094	0.0209	ENSMUST00000004134
XLOC_008693	Ndufs6	chr13:73457285-73465990	283.368	214.689	-0.400428	0.0173	ENSMUST00000022097
XLOC_029426	Eif3k	chr7:29756391-29766883	500.216	379.249	-0.399403	0.01035	ENSMUST00000066070
XLOC_015008	Fau	chr19:6057892-6059516	465.379	352.837	-0.399402	0.0098	ENSMUST00000043074
XLOC_015012	Gm550	chr19:6094418-6098233	86.6723	65.8155	-0.397144	0.0189	ENSMUST00000113537
XLOC_013999	Arrdc5	chr17:56433535-56439709	145.644	110.657	-0.39636	0.0138	ENSMUST00000097303
XLOC_031129	1700067K01Rik	chr8:86525400-86528669	48.724	37.0264	-0.396077	0.0413	ENSMUST00000060357
XLOC_003324	Bloc1s1	chr10:128350648-128361091	98.5728	74.9123	-0.395987	0.04575	ENSMUST00000026405
XLOC_029364	Lypd4	chr7:25649638-25654960	988.674	752.076	-0.394616	0.0094	ENSMUST00000079306
XLOC_000356	Inha	chr1:75503651-75506941	11.0814	8.43624	-0.393469	0.0379	ENSMUST00000037330
XLOC_033528	Clk3	chr9:57556346-57613667	72.6925	55.3534	-0.393135	0.01885	ENSMUST00000065330
XLOC_029952	Rhcg	chr7:86738248-86762543	52.1525	39.7243	-0.392715	0.0168	ENSMUST00000032766
XLOC_005143	0610009B22Rik	chr11:51498887-51502376	72.1954	54.9953	-0.392597	0.02635	ENSMUST00000007921
XLOC_023762	Ttll10	chr4:155408948-155433911	59.8207	45.5918	-0.391871	0.042	ENSMUST00000051509
XLOC_024728	Pomp	chr5:148672203-148687354	76.848	58.5718	-0.391803	0.0221	ENSMUST00000031654
XLOC_028560	Clpb	chr7:108812146-108943974	131.278	100.241	-0.389145	0.0204	ENSMUST00000106998
XLOC_007791	Bphl	chr13:34129501-34165943	13.7681	10.5132	-0.389119	0.0392	ENSMUST00000040656
XLOC_000120	Vwa3b	chr1:37210688-37244450	72.5017	55.383	-0.388572	0.01745	ENSMUST00000169057
XLOC_023845	Tmem60	chr5:20388008-20392688	174.103	133.02	-0.388298	0.01295	ENSMUST00000115259
XLOC_024604	Myl10	chr5:137169015-137176964	213.61	163.234	-0.388037	0.01385	ENSMUST00000005611
XLOC_015503	1700019N12Rik	chr19:6996915-6999870	1460.07	1115.86	-0.387888	0.009	ENSMUST00000057716
XLOC_030373	Rps15a	chr7:125247891-125259700	393.41	300.671	-0.387849	0.04985	ENSMUST00000106588
XLOC_008362	Hist1h4c	chr13:23789928-23790323	289.019	220.977	-0.387266	0.0195	ENSMUST00000102967
XLOC_030852	Tex24	chr8:28454865-28459660	19.9144	15.2284	-0.387049	0.0309	ENSMUST00000095375
XLOC_029043	Cox6b2	chr7:4703395-4704696	1158.85	887.336	-0.385144	0.01005	ENSMUST00000063324
XLOC_031201	Mt2	chr8:96696517-96697467	465.654	356.659	-0.384713	0.01435	ENSMUST00000034214
XLOC_009445	Mrpl52	chr14:55045745-55048587	198.459	152.027	-0.384515	0.0238	ENSMUST00000010550
XLOC_031153	2310036O22Rik	chr8:87550731-87554184	145.663	111.594	-0.384378	0.01575	ENSMUST00000047281
XLOC_003031	Fam108a	chr10:80046393-80053086	190.977	146.337	-0.384099	0.0108	ENSMUST00000003436
XLOC_019611	Mlf1	chr3:67169382-67203925	482.952	370.09	-0.384002	0.01195	ENSMUST00000077916
XLOC_035520	Ndufa1	chrX:34727582-34731158	50.2043	38.477	-0.383816	0.04755	ENSMUST00000016571
XLOC_015776	Slc25a28	chr19:43738311-43749371	62.8771	48.2304	-0.382592	0.0172	ENSMUST00000046038
XLOC_013371	Gtf2a1l	chr17:89067999-89114492	475.821	365.128	-0.382017	0.0103	ENSMUST00000024970
XLOC_025358	Cox6a1	chr5:115795650-115798990	313.831	240.966	-0.381155	0.01385	ENSMUST00000040154
XLOC_005622	Gm11435	chr11:83325237-83335677	17.3108	13.2919	-0.381118	0.03705	ENSMUST00000019069
XLOC_002707	Gm4922	chr10:18499618-18504817	8.10791	6.22632	-0.380951	0.04685	ENSMUST00000055107
XLOC_016168	Edf1	chr2:25413366-25417602	471.663	362.675	-0.37908	0.01485	ENSMUST00000015236
XLOC_002501	Glipr1l1	chr10:111497244-111515566	200.358	154.156	-0.37819	0.0169	ENSMUST00000073617
XLOC_029047	Ube2s	chr7:4759615-4763942	1716.45	1320.71	-0.378116	0.00915	ENSMUST00000079496
XLOC_003054	Mrpl54	chr10:80727457-80729679	365.513	281.385	-0.377379	0.01475	ENSMUST00000046114
XLOC_019373	4930526D03Rik	chr2:181431497-181433147	292.576	225.513	-0.3756	0.0192	ENSMUST00000052416
XLOC_010735	Lgals1	chr15:78757154-78760895	32.9846	25.4337	-0.375051	0.03865	ENSMUST00000089377
XLOC_012155	Mzt2	chr16:15848533-15863462	259.671	200.435	-0.37355	0.01725	ENSMUST00000023351
XLOC_017853	Phpt1	chr2:25418634-25430744	142.083	109.732	-0.372755	0.0402	ENSMUST00000039156
XLOC_001043	1110058L19Rik	chr1:24002777-24012495	85.0758	65.7407	-0.371962	0.0267	ENSMUST00000027338
XLOC_014785	Mospd4	chr18:46624587-46625470	256.073	197.974	-0.371244	0.0168	ENSMUST00000061488
XLOC_013836	Ppp1r11	chr17:37085300-37088686	1952.82	1509.97	-0.371041	0.03885	ENSMUST00000174711
XLOC_010135	Dad1	chr14:54855153-54873779	379.861	293.777	-0.37075	0.0164	ENSMUST00000022781
XLOC_027645	Isoc2a	chr7:4828654-4847319	83.843	64.8438	-0.370722	0.02295	ENSMUST00000125249
XLOC_027644	Rpl28	chr7:4744475-4746164	228.021	176.359	-0.37065	0.03565	ENSMUST00000032597
XLOC_000321	Rpl37a	chr1:72757833-72760383	867.986	671.385	-0.370532	0.0149	ENSMUST00000059980
XLOC_008739	Atp6ap1l	chr13:91023064-91044960	170.246	131.777	-0.369517	0.015	ENSMUST00000109541
XLOC_003945	Ccdc42	chr11:68400522-68411468	209.394	162.19	-0.368533	0.0151	ENSMUST00000154294
XLOC_026196	1700003E16Rik	chr6:83106397-83112969	487.274	377.526	-0.368158	0.01255	ENSMUST00000032106
XLOC_019156	Wfdc15a	chr2:164024598-164025866	430.844	334.169	-0.366587	0.02	ENSMUST00000063251
XLOC_022064	Ubxn11	chr4:133658484-133684704	263.539	204.651	-0.364852	0.0488	ENSMUST00000074690
XLOC_029196	Sepw1	chr7:16502556-16507751	477.025	370.502	-0.364583	0.01745	ENSMUST00000044355
XLOC_031911	Asna1	chr8:87541832-87549177	134.448	104.449	-0.364248	0.0187	ENSMUST00000064314
XLOC_016085	Commd3	chr2:18594010-18597858	55.9061	43.4862	-0.362448	0.0404	ENSMUST00000061158
XLOC_031895	D8Ertd738e	chr8:86770135-86773660	221.762	172.782	-0.360058	0.0239	ENSMUST00000019506
XLOC_029612	Dkkl1	chr7:52462894-52467253	2265.56	1765.43	-0.359853	0.0144	ENSMUST00000033057
XLOC_010144	Psmb5	chr14:55232643-55236851	187.256	145.995	-0.35909	0.02265	ENSMUST00000022803
XLOC_034615	1600014K23Rik	chrX:82495017-82515627	55.1248	43.0015	-0.358314	0.0432	ENSMUST00000048382
XLOC_019810	Celf3	chr3:94282752-94296115	20.4191	15.9299	-0.35818	0.0351	ENSMUST00000029784
XLOC_012091	2016-09-02	chr16:4987416-4997882	328.361	256.562	-0.355975	0.0275	ENSMUST00000170323
XLOC_028798	Lcmt1	chr7:130521495-130573872	88.919	69.4771	-0.355953	0.02295	ENSMUST00000033025
XLOC_027409	Tuba3a	chr6:125228291-125236060	1913.01	1495.04	-0.355663	0.01585	ENSMUST00000088246
XLOC_001395	Dtymk	chr1:95689152-95698511	130.878	102.292	-0.355528	0.03235	ENSMUST00000027503
XLOC_010742	Polr2f	chr15:78971780-78982204	64.1324	50.1496	-0.354814	0.0463	ENSMUST00000040077
XLOC_015554	Ppp1r32	chr19:10548746-10557387	259.504	202.96	-0.35456	0.0218	ENSMUST00000038842
XLOC_009787	Oit1	chr14:9181461-9211277	97.1381	76.0255	-0.353555	0.0289	ENSMUST00000022269
XLOC_033024	Uqcrc1	chr9:108838660-108851685	328.455	257.16	-0.353028	0.04465	ENSMUST00000026743
XLOC_013168	Gm88	chr17:46391113-46394265	138.613	108.536	-0.352893	0.02245	ENSMUST00000095262
XLOC_011751	Hrasls	chr16:29209780-29230617	262.3	205.387	-0.352874	0.0255	ENSMUST00000162747
XLOC_030367	Rps13	chr7:123475020-123477704	859.56	673.665	-0.351567	0.0213	ENSMUST00000170953
XLOC_011343	Cyp2d26	chr15:82620536-82624675	26.1776	20.5194	-0.351346	0.0377	ENSMUST00000006094
XLOC_007910	Prr7	chr13:55565627-55574516	29.0119	22.7555	-0.350429	0.0425	ENSMUST00000046533
XLOC_013006	Abhd16a	chr17:35226207-35239932	123.357	96.7889	-0.34993	0.02865	ENSMUST00000007251
XLOC_011776	Tctex1d2	chr16:32419787-32429185	301.707	236.791	-0.349532	0.0258	ENSMUST00000014220
XLOC_011531	Aaas	chr15:102168677-102181190	20.5983	16.1677	-0.349412	0.04405	ENSMUST00000041208
XLOC_025626	Atp5j2	chr5:145944566-145952931	317.87	249.938	-0.346869	0.02785	ENSMUST00000037056
XLOC_014711	Cdc25c	chr18:34892650-34911187	18.2528	14.3523	-0.346835	0.04795	ENSMUST00000060710
XLOC_032445	Acrv1	chr9:36500804-36506422	258.304	203.469	-0.344262	0.0286	ENSMUST00000034620
XLOC_008015	Zdhhc11	chr13:74101298-74130437	41.896	33.0042	-0.344165	0.03845	ENSMUST00000091493
XLOC_002359	1700028I16Rik	chr10:82274867-82286987	74.3371	58.5876	-0.343485	0.03405	ENSMUST00000076984
XLOC_031367	Dynlrb2	chr8:119028914-119039796	570.352	449.723	-0.342815	0.0275	ENSMUST00000078170
XLOC_000127	Mrpl30	chr1:37947321-37955380	96.0554	75.7414	-0.342785	0.0364	ENSMUST00000027256
XLOC_016327	Morn5	chr2:35904977-35935238	803.228	633.364	-0.342774	0.02165	ENSMUST00000028256
XLOC_001711	Uck2	chr1:169156220-169215258	107.951	85.1392	-0.342479	0.03305	ENSMUST00000027839
XLOC_026587	Capza3	chr6:139990045-139991310	126.289	99.6971	-0.341106	0.0362	ENSMUST00000043797
XLOC_025531	Znhit1	chr5:137458033-137472518	886.912	700.328	-0.340759	0.02255	ENSMUST00000085941
XLOC_004003	Zmynd15	chr11:70267484-70279704	138.519	109.378	-0.340758	0.04025	ENSMUST00000039093
XLOC_031805	Ccdc124	chr8:73392125-73397389	142.794	112.775	-0.340486	0.0341	ENSMUST00000007865
XLOC_004006	Psmb6	chr11:70338868-70341360	416.057	328.677	-0.340112	0.04035	ENSMUST00000018430
XLOC_014735	Ndufa2	chr18:36894721-36904202	705.498	557.668	-0.339236	0.0295	ENSMUST00000014438
XLOC_022139	Akr7a5	chr4:138866658-138874341	47.5919	37.6211	-0.339174	0.03525	ENSMUST00000073787
XLOC_028678	Rbmxl2	chr7:114352958-114354430	90.3357	71.4657	-0.338046	0.03195	ENSMUST00000098135
XLOC_025514	Tmem120a	chr5:136211354-136220141	241.806	191.442	-0.336945	0.0291	ENSMUST00000043378
XLOC_015461	Tsga10ip	chr19:5390048-5394401	340.154	270.007	-0.333192	0.0385	ENSMUST00000044527
XLOC_029436	Spint2	chr7:30041349-30066996	69.9452	55.5537	-0.332342	0.04845	ENSMUST00000108236
XLOC_012999	Vars	chr17:35133680-35153267	69.1256	54.9408	-0.331342	0.03945	ENSMUST00000087315
XLOC_020486	Apoa1bp	chr3:87860444-87862417	86.5575	68.8815	-0.329543	0.047	ENSMUST00000029708
XLOC_010713	Rpl8	chr15:76734500-76736748	639.08	509.207	-0.327743	0.0275	ENSMUST00000004072
XLOC_015056	Zbtb3	chr19:8876985-8879344	82.3078	65.7209	-0.324676	0.0392	ENSMUST00000088094
XLOC_021859	Ccdc23	chr4:118867910-118873903	222.479	177.676	-0.324419	0.04365	ENSMUST00000097908
XLOC_021195	1700009N14Rik	chr4:39397327-39398809	137.049	109.475	-0.324088	0.0394	ENSMUST00000029955
XLOC_030210	Ubqln3	chr7:111289136-111291793	172.866	138.102	-0.323919	0.03395	ENSMUST00000057254
XLOC_029411	BC089491	chr7:29069670-29076205	119.486	95.4771	-0.323617	0.04345	ENSMUST00000108316
XLOC_025110	Spink2	chr5:77634131-77640496	1242.53	995.406	-0.319921	0.0375	ENSMUST00000065216
XLOC_030543	6430531B16Rik	chr7:147136294-147178461	157.905	126.509	-0.319817	0.0483	ENSMUST00000097970
XLOC_033915	Slc22a14	chr9:119078572-119099525	175.969	141.116	-0.318438	0.04055	ENSMUST00000093775
XLOC_029606	Rps11	chr7:52377756-52379766	509.28	409.174	-0.315746	0.0389	ENSMUST00000003521
XLOC_011238	Dgat1	chr15:76332444-76342381	133.553	107.45	-0.313755	0.0488	ENSMUST00000023214
XLOC_026625	Tuba3b	chr6:145564276-145569999	1701.24	1371.16	-0.311188	0.0389	ENSMUST00000087445
XLOC_023385	Eif3i	chr4:129269203-129277892	151.064	121.774	-0.310951	0.04535	ENSMUST00000102593
XLOC_012871	Snrpc	chr17:27976918-27988913	356.073	287.154	-0.310349	0.0435	ENSMUST00000071006
XLOC_009574	Pebp4	chr14:70240226-70459693	503.512	406.131	-0.31008	0.0395	ENSMUST00000022678
XLOC_026490	Akap3	chr6:126803115-126824325	253.465	204.715	-0.308166	0.0395	ENSMUST00000095440
XLOC_031382	Hsbp1	chr8:121868437-121872827	651.552	526.666	-0.306991	0.0389	ENSMUST00000034300
XLOC_015655	1700028P14Rik	chr19:23633249-23727302	413.761	335.018	-0.304562	0.045	ENSMUST00000035849
XLOC_006513	1700086L19Rik	chr12:75389721-75396932	440.535	357.07	-0.303047	0.04765	ENSMUST00000095617
XLOC_028857	Myst1	chr7:135056030-135073627	160.801	130.638	-0.299698	0.04715	ENSMUST00000033070
XLOC_007198	Acyp1	chr12:86613347-86629388	770.96	626.628	-0.299047	0.04825	ENSMUST00000008966
XLOC_010836	Creld2	chr15:88650075-88657111	336.74	273.702	-0.299028	0.04755	ENSMUST00000024042
XLOC_020199	Fabp9	chr3:10193625-10197222	3271.01	2666.34	-0.294878	0.048	ENSMUST00000029038
XLOC_023918	Ccdc164	chr5:30607913-30668993	37.6522	47.0651	0.321922	0.04375	ENSMUST00000101448
XLOC_006905	Ddx1	chr12:13226113-13256019	88.3189	110.411	0.322088	0.03675	ENSMUST00000071103
XLOC_030433	Eif3c	chr7:133690425-133709880	117.831	147.464	0.323638	0.03285	ENSMUST00000032992
XLOC_007067	Fscb	chr12:65572319-65575885	14.8908	18.7938	0.335832	0.047	ENSMUST00000059833
XLOC_003095	Cry1	chr10:84594446-84647799	14.4205	18.2206	0.337449	0.04345	ENSMUST00000020227
XLOC_014012	Gtf2f1	chr17:57142825-57150723	52.9199	66.8763	0.337685	0.0469	ENSMUST00000002733
XLOC_032782	Mns1	chr9:72286335-72306381	129.787	164.517	0.342086	0.02465	ENSMUST00000034746
XLOC_011313	Enthd1	chr15:80282669-80390900	19.8329	25.1573	0.343083	0.04185	ENSMUST00000096347
XLOC_003559	Psme4	chr11:30671725-30780361	57.289	72.7015	0.343727	0.02435	ENSMUST00000041231
XLOC_004149	Spag5	chr11:78115030-78135959	50.734	64.6957	0.350716	0.02605	ENSMUST00000045026
XLOC_000229	Gm973	chr1:59573107-59691352	14.1552	18.0602	0.351481	0.03185	ENSMUST00000114243
XLOC_010584	Ttc35	chr15:43308774-43359323	29.6324	37.8134	0.35172	0.04295	ENSMUST00000022962
XLOC_001452	Ptpn4	chr1:121554620-121734190	18.1946	23.2293	0.352435	0.0421	ENSMUST00000064091
XLOC_013310	Ttc27	chr17:75117089-75262910	7.44297	9.50778	0.35323	0.049	ENSMUST00000024882
XLOC_011241	Cpsf1	chr15:76406787-76438021	15.9108	20.427	0.360475	0.04565	ENSMUST00000071898
XLOC_011702	Psmd2	chr16:20651724-20663487	117.98	151.987	0.365413	0.02195	ENSMUST00000007212
XLOC_008791	Tnpo1	chr13:99608973-99696339	16.7792	21.6454	0.367386	0.04015	ENSMUST00000109399
XLOC_028766	Abca14	chr7:127347474-127468866	15.4391	19.9275	0.368169	0.04015	ENSMUST00000084640
XLOC_032841	Ttk	chr9:83728295-83765997	18.3285	23.6798	0.369567	0.0273	ENSMUST00000070326
XLOC_015663	Cbwd1	chr19:24994916-25036048	15.2284	19.6941	0.371006	0.0372	ENSMUST00000025815
XLOC_026219	Alms1	chr6:85537524-85652747	10.0129	12.9497	0.37106	0.019	ENSMUST00000072018
XLOC_003119	Utp20	chr10:88209351-88289559	1.79459	2.33296	0.378502	0.0408	ENSMUST00000004470
XLOC_024912	Ift172	chr5:31555652-31593487	55.0871	71.6178	0.378605	0.0121	ENSMUST00000041565
XLOC_019568	2810407C02Rik	chr3:58380557-58397055	12.2492	15.9486	0.380744	0.0491	ENSMUST00000107924
XLOC_036527	Eif2s3y	chrY:346985-365290	10.1908	13.2775	0.381718	0.0456	ENSMUST00000091197
XLOC_008229	Mtr	chr13:12279085-12350267	3.49685	4.559	0.382663	0.04665	ENSMUST00000099856
XLOC_031117	Clgn	chr8:85913765-85952451	133.311	173.931	0.383714	0.03095	ENSMUST00000109831
XLOC_011059	Rgs22	chr15:35939233-36070155	48.3265	63.0589	0.383885	0.019	ENSMUST00000172831
XLOC_020768	Gnai3	chr3:107910197-107949064	8.87627	11.5844	0.384155	0.0285	ENSMUST00000000001
XLOC_011368	Smc1b	chr15:84895120-84962387	19.7897	25.8309	0.38435	0.01855	ENSMUST00000023068
XLOC_019437	Spata16	chr3:26536541-26882134	120.004	156.853	0.386334	0.01445	ENSMUST00000047005
XLOC_009625	Tdrd3	chr14:87816389-87945315	12.1686	15.9192	0.387605	0.0308	ENSMUST00000022596
XLOC_017241	Plk1s1	chr2:146681599-146795833	61.2973	80.2793	0.389204	0.02085	ENSMUST00000099278
XLOC_020737	Ddx20	chr3:105481177-105490492	85.1192	111.568	0.390369	0.012	ENSMUST00000090680
XLOC_022733	Tex10	chr4:48292631-48486331	29.9157	39.2165	0.390556	0.04935	ENSMUST00000030030
XLOC_031291	Tsnaxip1	chr8:108351630-108375908	40.2643	52.9072	0.39396	0.02045	ENSMUST00000034365
XLOC_003233	Nup107	chr10:117187679-117229761	8.81831	11.5898	0.394284	0.03415	ENSMUST00000064848
XLOC_001266	Ankar	chr1:72689553-72747138	20.9479	27.5319	0.394299	0.0148	ENSMUST00000053499
XLOC_020076	Cenpe	chr3:134875526-134936504	8.36816	11.0066	0.395391	0.0166	ENSMUST00000062893
XLOC_029618	Snrnp70	chr7:52631823-52651062	15.3133	20.1788	0.398062	0.04775	ENSMUST00000074575
XLOC_023445	Nudc	chr4:133088456-133101911	29.0611	38.343	0.399875	0.02855	ENSMUST00000030665
XLOC_014509	Cep192	chr18:67959760-68044822	5.63379	7.4332	0.399877	0.01625	ENSMUST00000025425
XLOC_029414	Supt5h	chr7:29099916-29123738	43.721	57.7222	0.400801	0.0102	ENSMUST00000003527
XLOC_030891	Adam25	chr8:41837561-41841529	5.66726	7.48854	0.402033	0.03155	ENSMUST00000096663
XLOC_028031	Paf1	chr7:29177969-29184407	11.2184	14.8597	0.405546	0.0368	ENSMUST00000003529
XLOC_020842	Usp53	chr3:122636518-122687422	2.42307	3.21245	0.406835	0.04505	ENSMUST00000090379
XLOC_000766	4930455F23Rik	chr1:166205715-166217978	143.33	190.041	0.406971	0.0081	ENSMUST00000027867
XLOC_008583	Gkap1	chr13:58334711-58375549	205.823	272.935	0.407148	0.0078	ENSMUST00000091579
XLOC_025610	Usp42	chr5:144471193-144493149	27.92	37.0902	0.409739	0.0143	ENSMUST00000053287
XLOC_012747	Zfp51	chr17:21587315-21602555	8.68618	11.5625	0.412658	0.02065	ENSMUST00000039577
XLOC_024813	Ccdc146	chr5:20798778-20930495	17.526	23.3532	0.414124	0.0134	ENSMUST00000115245
XLOC_031489	Cd209c	chr8:3940221-3954746	12.4973	16.6888	0.417267	0.02415	ENSMUST00000044060
XLOC_007932	Naa35	chr13:59686619-59736159	14.6863	19.6411	0.419408	0.0346	ENSMUST00000022038
XLOC_026874	Ezh2	chr6:47480272-47545340	14.3651	19.2862	0.425002	0.02375	ENSMUST00000114623
XLOC_025181	Ccdc158	chr5:93036979-93104297	20.6622	27.7707	0.426565	0.0159	ENSMUST00000060930
XLOC_002387	BC030307	chr10:86168555-86239588	21.7707	29.2861	0.427833	0.0147	ENSMUST00000075632
XLOC_019626	Nmd3	chr3:69525906-69552964	16.9882	22.856	0.428045	0.02405	ENSMUST00000029358
XLOC_028055	4932431P20Rik	chr7:30304223-30323076	4.08617	5.50225	0.429271	0.02595	ENSMUST00000141713
XLOC_015245	Kif20b	chr19:34996847-35050221	3.92312	5.28869	0.430911	0.02145	ENSMUST00000087341
XLOC_019405	Lrrcc1	chr3:14533787-14572658	30.2413	40.7769	0.43123	0.03085	ENSMUST00000108370
XLOC_013906	Cdc5l	chr17:45528840-45570656	9.32359	12.5729	0.431355	0.0136	ENSMUST00000024727
XLOC_009828	Ttc18	chr14:21213411-21271448	41.3023	55.7443	0.432602	0.01915	ENSMUST00000056073
XLOC_004929	Ugp2	chr11:21221140-21274164	7.70494	10.4184	0.43528	0.0291	ENSMUST00000060895
XLOC_018774	Cep152	chr2:125388823-125450849	2.25789	3.05411	0.435779	0.02115	ENSMUST00000089776
XLOC_013755	Prrc2a	chr17:35286020-35301842	44.7251	60.5255	0.436459	0.01905	ENSMUST00000025253
XLOC_025576	Ints1	chr5:140227235-140251632	7.47529	10.1228	0.437403	0.0083	ENSMUST00000072607
XLOC_014198	Rbbp8	chr18:11791784-11901716	9.60255	13.0158	0.43877	0.02005	ENSMUST00000047322
XLOC_000318	Xrcc5	chr1:72353994-72441526	5.19604	7.0622	0.442704	0.0189	ENSMUST00000027379
XLOC_025627	Zkscan14	chr5:145955814-145962751	4.8755	6.62751	0.442919	0.02765	ENSMUST00000031632
XLOC_033280	Dpy19l1	chr9:24146100-24307584	19.6513	26.7278	0.443713	0.00705	ENSMUST00000142064
XLOC_023239	Wdr65	chr4:118227155-118293382	36.4055	49.5183	0.443804	0.0047	ENSMUST00000071972
XLOC_010484	2410089E03Rik	chr15:8119105-8221158	8.05877	10.9642	0.444173	0.0058	ENSMUST00000110617
XLOC_000672	Aspm	chr1:141351349-141390667	2.28924	3.11815	0.445821	0.0141	ENSMUST00000053364
XLOC_018802	Nphp1	chr2:127566467-127614633	112.633	153.47	0.446325	0.0441	ENSMUST00000028857
XLOC_020713	Sycp1	chr3:102622421-102740023	9.48765	12.932	0.446818	0.0107	ENSMUST00000029448
XLOC_008584	Kif27	chr13:58382543-58456223	43.5118	59.3533	0.447923	0.00405	ENSMUST00000043605
XLOC_001385	Ankmy1	chr1:94766705-94799483	16.9281	23.1056	0.448819	0.02445	ENSMUST00000045770
XLOC_002677	9130014G24Rik	chr10:10055506-10192124	9.51788	13.0072	0.450593	0.0097	ENSMUST00000172530
XLOC_006849	Adam6b	chr12:114727755-114730229	9.42693	12.8835	0.45066	0.014	ENSMUST00000063317
XLOC_024511	Kntc1	chr5:124199734-124271602	3.0494	4.17473	0.453158	0.0106	ENSMUST00000031366
XLOC_017738	Rbm17	chr2:11507065-11525780	11.3095	15.5059	0.455277	0.0191	ENSMUST00000040314
XLOC_000491	2006-09-02	chr1:95375540-95406837	31.8229	43.708	0.457828	0.0314	ENSMUST00000172165
XLOC_018521	Cry2	chr2:92243802-92274200	2.87206	3.95903	0.46306	0.03065	ENSMUST00000090559
XLOC_002129	Ranbp2	chr10:57909599-57956903	9.66223	13.3193	0.463091	0.00455	ENSMUST00000003310
XLOC_023115	Cpt2	chr4:107576585-107596215	20.2812	27.9703	0.46375	0.01005	ENSMUST00000030345
XLOC_012557	Scaf4	chr16:90229201-90284670	6.57505	9.06882	0.463913	0.01975	ENSMUST00000039280
XLOC_005166	Gm9837	chr11:53283250-53283981	6.21651	8.60675	0.469363	0.04295	ENSMUST00000057722
XLOC_010057	Dlgap5	chr14:48007453-48038082	7.67532	10.6291	0.469721	0.01765	ENSMUST00000043296
XLOC_001282	Ccdc108	chr1:74948644-74982173	31.9846	44.3037	0.470051	0.00485	ENSMUST00000094844
XLOC_025198	Naa11	chr5:97811242-97821349	10.1556	14.0729	0.470641	0.00545	ENSMUST00000060265
XLOC_016546	Hat1	chr2:71227014-71279679	16.255	22.6191	0.476657	0.0416	ENSMUST00000028408
XLOC_008085	Ap3b1	chr13:95128914-95336271	24.5996	34.2604	0.477909	0.0018	ENSMUST00000167953
XLOC_013550	Abca17	chr17:24401203-24487974	12.5574	17.5491	0.482855	0.0053	ENSMUST00000121226
XLOC_002689	Ltv1	chr10:12898445-12912943	11.1146	15.5409	0.483608	0.00805	ENSMUST00000019950
XLOC_016603	Hnrnpa3	chr2:75497300-75507464	16.296	22.7942	0.484149	0.04865	ENSMUST00000111964
XLOC_031311	Cirh1a	chr8:109417539-109446993	10.8841	15.2636	0.487872	0.0053	ENSMUST00000047629
XLOC_005635	Aatf	chr11:84236356-84327024	16.4122	23.0324	0.488893	0.0473	ENSMUST00000018841
XLOC_018804	Bub1	chr2:127626857-127657601	8.6363	12.1217	0.489106	0.00575	ENSMUST00000028858
XLOC_032564	Ddx6	chr9:44412974-44448814	7.45115	10.4863	0.492975	0.01945	ENSMUST00000098836
XLOC_006497	2700049A03Rik	chr12:72237834-72344290	17.0949	24.0738	0.493896	0.00645	ENSMUST00000149564
XLOC_032805	Leo1	chr9:75289330-75314239	9.89477	13.9504	0.495566	0.0055	ENSMUST00000048937
XLOC_026358	Fancd2	chr6:113481675-113550709	8.16869	11.5264	0.496769	0.04485	ENSMUST00000168342
XLOC_002496	Nap1l1	chr10:110910247-110935198	25.966	36.6433	0.496927	0.04495	ENSMUST00000065917
XLOC_003103	Hsp90b1	chr10:86148345-86168254	61.4816	87.1595	0.503503	0.0013	ENSMUST00000020238
XLOC_001165	Gtf3c3	chr1:54454424-54495815	4.71949	6.69556	0.504574	0.0068	ENSMUST00000041638
XLOC_028767	Abca15	chr7:127472197-127551201	5.4877	7.79084	0.505578	0.03285	ENSMUST00000098078
XLOC_035919	4930415L06Rik	chrX:87175436-87178191	0.856255	1.21595	0.50597	0.0461	ENSMUST00000088146
XLOC_000180	Dnahc7b	chr1:46123582-46430395	21.2024	30.1128	0.506153	0.00105	ENSMUST00000069293
XLOC_020627	Prpf3	chr3:95634046-95659808	5.73398	8.15719	0.508535	0.04115	ENSMUST00000161476
XLOC_010230	Atp8a2	chr14:60266367-60816016	8.78887	12.5172	0.51016	0.0217	ENSMUST00000080368
XLOC_031222	Ccdc135	chr8:97579002-97602041	15.4501	22.038	0.512375	0.0024	ENSMUST00000058479
XLOC_004721	Ccdc40	chr11:119089885-119126550	32.2832	46.0492	0.512391	0.01205	ENSMUST00000053440
XLOC_015734	5730455O13Rik	chr19:38262970-38298628	4.21128	6.01574	0.514485	0.01605	ENSMUST00000067167
XLOC_023006	Plaa	chr4:94234204-94269935	2.56575	3.67065	0.516656	0.0236	ENSMUST00000107107
XLOC_033895	Cnot10	chr9:114494995-114549192	10.8198	15.4793	0.516666	0.00205	ENSMUST00000070117
XLOC_033234	Dnmt1	chr9:20711649-20757317	3.81805	5.46697	0.517905	0.00335	ENSMUST00000004202
XLOC_010090	Tep1	chr14:51443736-51498678	1.69199	2.43088	0.522755	0.0112	ENSMUST00000006444
XLOC_013183	Trerf1	chr17:47277890-47496407	0.773662	1.11156	0.522815	0.01905	ENSMUST00000077951
XLOC_002774	Zufsp	chr10:33638952-33671065	7.52086	10.8133	0.523843	0.01465	ENSMUST00000065640
XLOC_007282	Ddx24	chr12:104646185-104664077	36.4864	52.5438	0.526164	0.00135	ENSMUST00000044923
XLOC_014323	Ik	chr18:36904309-36917293	58.7251	84.5825	0.526381	0.0007	ENSMUST00000007042
XLOC_000283	Pikfyve	chr1:65233323-65320586	1.95929	2.82331	0.527056	0.00935	ENSMUST00000097707
XLOC_010951	Espl1	chr15:102126723-102154787	12.3525	17.811	0.527971	0.0013	ENSMUST00000064924
XLOC_018909	Kif16b	chr2:142443209-142727267	4.8793	7.04578	0.530083	0.015	ENSMUST00000077077
XLOC_033829	Rbm6	chr9:107675895-107775150	8.03239	11.6062	0.530991	0.00905	ENSMUST00000035201
XLOC_032896	Atr	chr9:95757819-95953446	23.2627	33.6142	0.531054	0.002	ENSMUST00000034980
XLOC_031169	Lonp2	chr8:89147941-89247772	6.78426	9.8047	0.531282	0.0101	ENSMUST00000034141
XLOC_024076	Wdr19	chr5:65590934-65651654	10.1536	14.6748	0.531351	0.0408	ENSMUST00000113784
XLOC_024143	Polr2b	chr5:77739171-77837070	4.23361	6.14064	0.5365	0.0061	ENSMUST00000031167
XLOC_015082	Cpsf7	chr19:10599733-10630728	4.5838	6.65873	0.538704	0.04485	ENSMUST00000038379
XLOC_017508	Ddx27	chr2:166840692-166860447	6.48807	9.44472	0.54172	0.0034	ENSMUST00000018143
XLOC_022045	Ahdc1	chr4:132567174-132634025	16.9145	24.6323	0.542291	0.0063	ENSMUST00000105914
XLOC_011000	Spef2	chr15:9507947-9678623	3.63608	5.29722	0.54285	0.0152	ENSMUST00000160236
XLOC_023280	Zfp69	chr4:120602741-120624304	1.50337	2.19085	0.543297	0.04775	ENSMUST00000106280
XLOC_013241	Safb	chr17:56724404-56745717	5.97665	8.72672	0.546104	0.0023	ENSMUST00000095224
XLOC_010195	Cenpj	chr14:57145597-57190683	4.9202	7.18955	0.547186	0.0019	ENSMUST00000065302
XLOC_015846	Dclre1a	chr19:56603648-56622516	0.810124	1.18517	0.548881	0.0191	ENSMUST00000026063
XLOC_011009	Tars	chr15:11313417-11329413	1.46747	2.1487	0.550131	0.0137	ENSMUST00000022849
XLOC_006804	Ppp2r5c	chr12:111685517-111821271	51.4956	75.4822	0.551687	0.0012	ENSMUST00000065483
XLOC_000925	Ush2a	chr1:190085901-190788920	1.39516	2.04506	0.551712	0.0025	ENSMUST00000060479
XLOC_010839	Mov10l1	chr15:88813338-88885582	7.20807	10.5734	0.552754	0.01135	ENSMUST00000015509
XLOC_014254	Elp2	chr18:24762461-24798008	4.47345	6.56458	0.553314	0.00415	ENSMUST00000025120
XLOC_034697	Yipf6	chrX:96131654-96144356	14.8579	21.8602	0.557077	0.018	ENSMUST00000113811
XLOC_035740	4933436I01Rik	chrX:65173038-65174625	7.34276	10.8315	0.560837	0.0054	ENSMUST00000026325
XLOC_026717	Asz1	chr6:18000963-18059061	5.82207	8.58918	0.560989	0.0091	ENSMUST00000010940
XLOC_008173	Dhx29	chr13:113717937-113759639	4.29514	6.34242	0.562329	0.0015	ENSMUST00000038574
XLOC_002454	Kitl	chr10:99478263-99563047	0.494435	0.732545	0.567137	0.0439	ENSMUST00000105283
XLOC_009248	AY358078	chr14:52419720-52446034	3.5413	5.2579	0.570207	0.01015	ENSMUST00000053821
XLOC_012354	4932425I24Rik	chr16:38297839-38342229	16.0765	23.8698	0.570231	0.0016	ENSMUST00000023501
XLOC_009865	Slmap	chr14:27232653-27354417	3.45017	5.1305	0.572432	0.0223	ENSMUST00000102956
XLOC_006444	Ttc6	chr12:58665099-58838915	8.8001	13.1023	0.574233	0.01635	ENSMUST00000172939
XLOC_018585	Hipk3	chr2:104266637-104334603	24.3859	36.3187	0.574665	0.00665	ENSMUST00000111124
XLOC_036228	1700008I05Rik	chrX:132189236-132228329	15.2449	22.7228	0.575818	0.00105	ENSMUST00000078605
XLOC_013910	Hsp90ab1	chr17:45704723-45710220	41.0248	61.213	0.577342	0.00035	ENSMUST00000024739
XLOC_025490	Gtf2i	chr5:134713703-134790630	25.4528	38.0055	0.578385	0.02355	ENSMUST00000174354
XLOC_025823	Nup205	chr6:35127444-35197590	41.1964	61.6097	0.580639	0.0003	ENSMUST00000164381
XLOC_015546	Incenp	chr19:9946786-9974023	9.83121	14.7067	0.581037	0.01335	ENSMUST00000113168
XLOC_009491	Mphosph8	chr14:57287084-57320105	5.05904	7.56827	0.5811	0.0412	ENSMUST00000116468
XLOC_033849	Atrip	chr9:108960446-108976638	3.21737	4.81422	0.581421	0.02375	ENSMUST00000045011
XLOC_029941	Ntrk3	chr7:85337247-85723294	1.09677	1.64268	0.582789	0.0333	ENSMUST00000039431
XLOC_009891	Dnahc1	chr14:32073560-32137082	16.0156	23.9922	0.583088	0.00015	ENSMUST00000170417
XLOC_020297	Ankrd50	chr3:38348182-38383766	0.51766	0.775513	0.583147	0.04635	ENSMUST00000156038
XLOC_004050	Spata22	chr11:73143242-73169415	3.64098	5.45927	0.584383	0.01085	ENSMUST00000092926
XLOC_005037	Rars	chr11:35621882-35648008	4.45968	6.69309	0.585733	0.00365	ENSMUST00000018992
XLOC_025224	Fam175a	chr5:101234210-101249984	1.17722	1.77006	0.588408	0.03735	ENSMUST00000117364
XLOC_033835	Bsn	chr9:107998353-108092715	0.462007	0.697344	0.593954	0.00665	ENSMUST00000035208
XLOC_011133	Zhx1	chr15:57853830-57908096	3.67537	5.55465	0.595808	0.0136	ENSMUST00000070143
XLOC_033873	Ptpn23	chr9:110287592-110310714	3.76544	5.69112	0.595894	0.00095	ENSMUST00000040021
XLOC_000569	Slc35f5	chr1:127457592-127492261	3.50167	5.29387	0.59628	0.00205	ENSMUST00000027580
XLOC_005359	Wdr16	chr11:67668024-67779153	27.5494	41.667	0.596887	0.0041	ENSMUST00000021287
XLOC_031337	Hydin	chr8:112789147-113134153	9.11683	13.8195	0.600096	0.0001	ENSMUST00000043141
XLOC_005382	Dnahc2	chr11:69234310-69362612	12.6583	19.1912	0.600367	0.0028	ENSMUST00000108659
XLOC_031203	Nup93	chr8:96738496-96838966	3.72294	5.65303	0.602583	0.00145	ENSMUST00000079961
XLOC_000460	Rbm44	chr1:93041679-93067372	27.3129	41.5805	0.606325	5e-05	ENSMUST00000094698
XLOC_035521	Gm9	chrX:34748496-34751036	14.7934	22.5323	0.607038	0.0015	ENSMUST00000101636
XLOC_032588	Bud13	chr9:46091090-46106866	3.54211	5.39574	0.607214	0.0036	ENSMUST00000074957
XLOC_010466	Heatr7b2	chr15:4848736-4912203	49.9001	76.4303	0.615101	5e-05	ENSMUST00000045736
XLOC_006127	Qrich2	chr11:116302642-116316551	79.6241	122.107	0.616867	0.00455	ENSMUST00000134182
XLOC_014872	Ptpn2	chr18:67825164-67884249	9.62298	14.7786	0.618951	0.0216	ENSMUST00000025420
XLOC_028744	Nucb2	chr7:123647887-123684098	3.14167	4.8304	0.620608	0.00485	ENSMUST00000032895
XLOC_001614	Dhx9	chr1:155302887-155334790	6.56924	10.1019	0.620822	0.0003	ENSMUST00000042141
XLOC_001311	Cul3	chr1:80261497-80337055	40.9525	62.9777	0.620889	0.00945	ENSMUST00000164108
XLOC_024177	Utp3	chr5:88983507-88985108	11.1245	17.1161	0.621609	0.00045	ENSMUST00000090413
XLOC_005819	Top2a	chr11:98854256-98885503	11.4036	17.5826	0.624666	0.0009	ENSMUST00000068031
XLOC_029896	Mphosph10	chr7:71521426-71537154	3.41315	5.26719	0.625928	0.0031	ENSMUST00000032735
XLOC_024354	Golga3	chr5:110605719-110655489	26.1186	40.3122	0.626138	0.0013	ENSMUST00000031477
XLOC_000916	Eprs	chr1:187186973-187252234	12.3267	19.0304	0.62652	5e-05	ENSMUST00000046514
XLOC_024358	Pole	chr5:110715324-110766493	1.20563	1.86461	0.62909	0.01645	ENSMUST00000007296
XLOC_004271	Tex14	chr11:87218566-87369325	6.96138	10.7902	0.632276	0.0015	ENSMUST00000060835
XLOC_029467	Wbp7	chr7:31353876-31373745	2.73314	4.23775	0.63274	0.0144	ENSMUST00000006470
XLOC_002486	Ppp1r12a	chr10:107599248-107714631	2.01423	3.12773	0.634883	0.0305	ENSMUST00000070663
XLOC_025126	Cenpc1	chr5:86441067-86494608	4.0119	6.24603	0.638653	0.0009	ENSMUST00000031170
XLOC_017083	Snrnp200	chr2:127034121-127066187	20.05	31.2298	0.639325	5e-05	ENSMUST00000103220
XLOC_023570	Ddi2	chr4:141233463-141279334	1.62002	2.52963	0.642915	0.00125	ENSMUST00000102484
XLOC_024528	Dnahc10	chr5:125205454-125314678	7.51829	11.7595	0.645344	5e-05	ENSMUST00000058440
XLOC_026876	Pdia4	chr6:47746140-47763511	3.14964	4.92919	0.646162	0.00155	ENSMUST00000077290
XLOC_001346	Nmur1	chr1:88282816-88284737	1.84474	2.88919	0.647244	0.0175	ENSMUST00000027440
XLOC_016145	Pnpla7	chr2:24831552-24909577	8.03376	12.5915	0.648305	0.0025	ENSMUST00000045295
XLOC_031688	Gm5346	chr8:44710304-44712624	1.4747	2.31497	0.650572	0.0065	ENSMUST00000056023
XLOC_000901	Dnahc14	chr1:183669118-183699805	8.63755	13.5949	0.65437	0.0034	ENSMUST00000160345
XLOC_024638	Stag3	chr5:138721467-138753621	35.937	56.6488	0.656575	0.018	ENSMUST00000162245
XLOC_036541	Zfy2	chrY:1362122-1426357	1.16928	1.84378	0.657045	0.006	ENSMUST00000115891
XLOC_019685	Gpatch4	chr3:87847029-87859915	1.29075	2.03664	0.657983	0.04895	ENSMUST00000029707
XLOC_018183	Fastkd1	chr2:69524871-69551573	1.72149	2.71776	0.658758	0.01395	ENSMUST00000073152
XLOC_003507	Xpo1	chr11:23156040-23198249	8.22272	12.9997	0.660791	0.02155	ENSMUST00000102870
XLOC_031509	Lig4	chr8:9970019-9977686	2.1147	3.34758	0.662667	0.0362	ENSMUST00000170033
XLOC_025127	Uba6	chr5:86539744-86601828	1.58154	2.50549	0.66376	0.0111	ENSMUST00000113373
XLOC_025210	Hnrnpd	chr5:100387444-100407957	3.59707	5.70716	0.665951	0.0398	ENSMUST00000112939
XLOC_033258	Dock6	chr9:21604627-21657079	2.29859	3.64732	0.666085	0.0217	ENSMUST00000034728
XLOC_008645	Nlrp4f	chr13:65278418-65307276	0.537181	0.853155	0.6674	0.0192	ENSMUST00000037372
XLOC_026765	Tnpo3	chr6:29476624-29559887	7.45049	11.8367	0.667863	0.0009	ENSMUST00000012679
XLOC_014128	Lrpprc	chr17:85104586-85190129	3.02669	4.81307	0.669216	0.00235	ENSMUST00000112308
XLOC_006360	Cog5	chr12:32339733-32635400	5.13562	8.18207	0.671927	0.018	ENSMUST00000036862
XLOC_019712	Clk2	chr3:88968716-88980843	3.92557	6.26	0.673263	0.0389	ENSMUST00000121931
XLOC_024988	Prom1	chr5:44384863-44493752	9.91096	15.8206	0.674703	0.00765	ENSMUST00000087441
XLOC_021037	Rad54b	chr4:11486095-11542952	2.4828	3.96362	0.67485	0.0012	ENSMUST00000070755
XLOC_033036	Smarcc1	chr9:110034540-110142682	3.84774	6.15283	0.677241	0.00325	ENSMUST00000111969
XLOC_000691	Tpr	chr1:152208434-152313295	4.89292	7.8425	0.680618	0.0009	ENSMUST00000124973
XLOC_025989	Stk31	chr6:49345602-49419500	12.5832	20.2367	0.68548	0.0003	ENSMUST00000024171
XLOC_025635	Rnf6	chr5:147020767-147033131	6.61451	10.6619	0.688764	0.0281	ENSMUST00000169407
XLOC_033875	Nradd	chr9:110523640-110526897	4.008	6.46096	0.688865	0.00325	ENSMUST00000035069
XLOC_016321	Cep110	chr2:34965011-35034342	5.7559	9.27999	0.689082	0.0001	ENSMUST00000028237
XLOC_027325	Bms1	chr6:118333400-118369435	16.77	27.0409	0.689258	0.0001	ENSMUST00000032237
XLOC_006805	Dync1h1	chr12:111839661-111905155	29.5243	47.7168	0.692593	5e-05	ENSMUST00000018851
XLOC_022378	Cdk11b	chr4:154975524-155024047	3.99161	6.45323	0.693053	0.02165	ENSMUST00000067081
XLOC_033165	Dync2h1	chr9:6928502-7184446	7.14886	11.5579	0.6931	0.016	ENSMUST00000147193
XLOC_033736	Trpc1	chr9:95607045-95650777	1.87416	3.03042	0.693276	0.0029	ENSMUST00000053785
XLOC_006012	Ftsj3	chr11:106110455-106117393	5.99796	9.70343	0.694022	0.00025	ENSMUST00000021048
XLOC_013366	Msh6	chr17:88374389-88464631	4.87079	7.9204	0.701416	0.00045	ENSMUST00000005503
XLOC_030529	Mki67	chr7:142881470-142908062	3.03301	4.93617	0.702642	5e-05	ENSMUST00000033310
XLOC_012778	Srrm2	chr17:23940153-23961706	6.28233	10.2255	0.702799	0.0087	ENSMUST00000090276
XLOC_032912	Copb2	chr9:98464149-98488794	6.42164	10.4601	0.703883	0.0001	ENSMUST00000035033
XLOC_001549	Camsap2	chr1:138155490-138242681	2.96033	4.82272	0.704089	0.0281	ENSMUST00000167048
XLOC_020020	Dnttip2	chr3:121948474-121996465	9.88997	16.1166	0.704508	0.00535	ENSMUST00000035776
XLOC_012496	Hspa13	chr16:75755434-75767066	2.88858	4.70812	0.704792	0.021	ENSMUST00000114244
XLOC_021807	Gpbp1l1	chr4:116230262-116272871	8.61257	14.0516	0.706219	0.01135	ENSMUST00000106475
XLOC_033089	Golga4	chr9:118415392-118491640	7.40018	12.0983	0.709169	0.03395	ENSMUST00000098315
XLOC_020871	Ccdc109b	chr3:129617877-129673124	1.79285	2.93327	0.710258	0.0246	ENSMUST00000029624
XLOC_032696	Uaca	chr9:60642354-60728177	3.56097	5.83095	0.711459	0.00455	ENSMUST00000050183
XLOC_033266	Ecsit	chr9:21859903-21890566	16.739	27.4993	0.716181	0.0189	ENSMUST00000098937
XLOC_000760	Sele	chr1:165978364-165987808	0.559998	0.922993	0.720898	0.0076	ENSMUST00000027874
XLOC_035161	Usp51	chrX:149441011-149443959	1.18149	1.94941	0.722429	0.0027	ENSMUST00000095755
XLOC_023975	Htt	chr5:35104388-35255183	2.86118	4.72451	0.723554	0.049	ENSMUST00000114300
XLOC_006695	4930408O17Rik	chr12:106103539-106109734	13.436	22.2465	0.727483	0.00425	ENSMUST00000021520
XLOC_023932	Cad	chr5:31357152-31380852	0.618912	1.02576	0.728887	0.00885	ENSMUST00000013773
XLOC_022122	Eif4g3	chr4:137548936-137764423	11.4482	18.9773	0.72916	0.0311	ENSMUST00000105832
XLOC_023274	Ctps	chr4:120212472-120242881	1.00148	1.66257	0.731279	0.0027	ENSMUST00000030381
XLOC_032006	Nae1	chr8:107034927-107058537	7.48969	12.4399	0.732001	0.0019	ENSMUST00000034349
XLOC_013970	Kcnh8	chr17:53093280-53121602	0.701884	1.17102	0.738456	0.01245	ENSMUST00000097306
XLOC_027099	Dnahc6	chr6:72967599-73171645	8.57122	14.3039	0.738839	0.00025	ENSMUST00000064948
XLOC_001916	Lats1	chr10:7401006-7436256	3.39311	5.66268	0.738879	0.0211	ENSMUST00000040043
XLOC_018673	Aqr	chr2:113926905-114012760	5.34599	8.92559	0.73949	0.00015	ENSMUST00000043160
XLOC_001463	Ddx18	chr1:123450411-123464566	5.23169	8.76212	0.744004	0.0003	ENSMUST00000001724
XLOC_005641	Ggnbp2	chr11:84645862-84684319	30.8975	51.9027	0.748317	0.0071	ENSMUST00000018547
XLOC_008834	Kif2a	chr13:107737208-107812206	12.9026	21.6821	0.748846	0.0469	ENSMUST00000159772
XLOC_024988	Prom1	chr5:44384863-44493752	8.17278	13.734	0.748851	0.0082	ENSMUST00000171543
XLOC_006878	Ncoa1	chr12:4247362-4484060	1.52456	2.56375	0.749865	0.02265	ENSMUST00000085814
XLOC_007914	Ddx46	chr13:55736387-55782617	10.1936	17.1527	0.750768	0.0033	ENSMUST00000091589
XLOC_034923	Gm382	chrX:123574503-123598518	1.93514	3.27793	0.760346	5e-05	ENSMUST00000096332
XLOC_029454	Wdr62	chr7:31025156-31075256	20.9167	35.4512	0.76118	0.009	ENSMUST00000108190
XLOC_019808	Tdrkh	chr3:94217217-94236555	1.84663	3.12994	0.76124	0.0308	ENSMUST00000166032
XLOC_031770	Lzts1	chr8:71659344-71664908	1.59333	2.71347	0.768097	0.00585	ENSMUST00000037049
XLOC_022122	Eif4g3	chr4:137548936-137764423	8.52519	14.6117	0.777316	0.0144	ENSMUST00000084214
XLOC_035013	4933428M09Rik	chrX:135713766-135715548	11.7056	20.0907	0.779324	5e-05	ENSMUST00000113046
XLOC_014394	Ythdc2	chr18:44988318-45049374	1.64143	2.82167	0.781595	5e-05	ENSMUST00000037763
XLOC_004095	Prpf8	chr11:75300278-75322951	8.33516	14.3514	0.78391	0.00975	ENSMUST00000102510
XLOC_028664	Dnhd1	chr7:112782716-112870313	10.6907	18.4175	0.78473	0.0001	ENSMUST00000145988
XLOC_009037	Dnahc12	chr14:27644486-27704889	7.51606	13.0166	0.792304	0.0002	ENSMUST00000165269
XLOC_022108	Luzp1	chr4:136025675-136158638	9.8743	17.1017	0.792392	0.0419	ENSMUST00000063021
XLOC_025491	Gtf2ird1	chr5:134833538-134932581	2.43622	4.22285	0.793574	0.01245	ENSMUST00000111244
XLOC_023196	Nasp	chr4:116273656-116300556	48.6489	84.5711	0.797758	0.0031	ENSMUST00000030456
XLOC_024224	2010109A12Rik	chr5:93635543-93642501	6.57638	11.4818	0.803981	0.01365	ENSMUST00000031330
XLOC_011389	Sbf1	chr15:89118666-89145742	8.30065	14.5513	0.809852	5e-05	ENSMUST00000144585
XLOC_010576	Rims2	chr15:39029877-39513486	1.90195	3.33732	0.811207	0.0031	ENSMUST00000110312
XLOC_015237	Stambpl1	chr19:34266718-34314823	10.7205	18.8439	0.813727	0.01165	ENSMUST00000119603
XLOC_017165	Mcm8	chr2:132641876-132669933	1.06022	1.87363	0.821476	0.0078	ENSMUST00000028831
XLOC_006420	Akap6	chr12:53800369-54252002	0.666628	1.18384	0.828518	0.00715	ENSMUST00000095737
XLOC_032249	Rbm34	chr8:129471074-129494979	1.02932	1.8413	0.83904	0.01925	ENSMUST00000164906
XLOC_017631	Lsm14b	chr2:179759691-179770170	5.05197	9.08457	0.846571	0.0301	ENSMUST00000055485
XLOC_007363	Ppp1r13b	chr12:113066667-113110826	4.60586	8.3045	0.850422	5e-05	ENSMUST00000054815
XLOC_017480	Ube2c	chr2:164595397-164605467	46.5835	84.1283	0.852772	5e-05	ENSMUST00000088248
XLOC_035222	Phka2	chrX:156940097-157036810	4.01816	7.29886	0.861136	0.00035	ENSMUST00000033652
XLOC_006588	Ylpm1	chr12:86337270-86411465	4.89688	8.99326	0.876982	0.00235	ENSMUST00000021670
XLOC_006559	Sipa1l1	chr12:83270406-83552769	2.97001	5.45835	0.877997	0.00045	ENSMUST00000047967
XLOC_029378	Ceacam2	chr7:26301060-26325023	2.4349	4.49245	0.883639	0.0005	ENSMUST00000064862
XLOC_014099	Heatr5b	chr17:79152244-79234721	1.6934	3.14031	0.890988	5e-05	ENSMUST00000097281
XLOC_024087	Nsun7	chr5:66651150-66689255	11.7569	21.8487	0.894037	0.00535	ENSMUST00000113720
XLOC_026207	Zfml	chr6:83864346-83936863	1.86956	3.48701	0.899292	0.04645	ENSMUST00000032088
XLOC_022808	AI314180	chr4:58811782-58925621	2.61701	4.88934	0.901724	0.0234	ENSMUST00000107560
XLOC_019243	Zfp217	chr2:169934142-169973603	9.89483	18.734	0.920915	0.012	ENSMUST00000109155
XLOC_033505	Scaper	chr9:55397689-55767412	3.95689	7.52967	0.92822	0.0004	ENSMUST00000166651
XLOC_020455	D930015E06Rik	chr3:83702130-83844083	4.67252	8.8991	0.929461	0.00015	ENSMUST00000052342
XLOC_012908	Dnahc8	chr17:30761298-31012209	134.136	255.478	0.929504	5e-05	ENSMUST00000170651
XLOC_025567	Zfp68	chr5:139045843-139060989	0.508023	0.970414	0.933707	0.0403	ENSMUST00000063262
XLOC_025658	Hmgb1	chr5:149858277-149865089	2.15344	4.11964	0.935874	0.03985	ENSMUST00000093196
XLOC_021152	Casp8ap2	chr4:32702425-32740240	0.713146	1.37532	0.9475	5e-05	ENSMUST00000029950
XLOC_019898	Vtcn1	chr3:100629381-100699602	0.72132	1.39254	0.949007	0.0017	ENSMUST00000054791
XLOC_030098	2210018M11Rik	chr7:105739124-105805079	1.89961	3.70106	0.962239	0.00365	ENSMUST00000107106
XLOC_019890	Spag17	chr3:99689328-100010904	5.61722	10.9633	0.964749	0.01815	ENSMUST00000164539
XLOC_019476	Fxr1	chr3:33919000-33980243	12.357	24.2014	0.969765	0.01725	ENSMUST00000108197
XLOC_006147	Dnahc17	chr11:117847605-117990533	6.15258	12.1591	0.98278	0.03885	ENSMUST00000132685
XLOC_010509	Drosha	chr15:12754569-12865045	0.937034	1.85284	0.983566	0.01095	ENSMUST00000090292
XLOC_023580	Prdm2	chr4:142697293-142802898	3.55186	7.12019	1.00334	0.0032	ENSMUST00000075322
XLOC_013691	Hnrnpm	chr17:33783177-33855615	12.4611	26.0112	1.06171	0.0089	ENSMUST00000087582
XLOC_032612	2010007H06Rik	chr9:51088399-51089025	0.449564	0.939095	1.06275	0.0364	ENSMUST00000050829
XLOC_007264	Ccdc88c	chr12:102149733-102267269	2.38599	5.01677	1.07217	0.00285	ENSMUST00000068411
XLOC_010492	Capsl	chr15:9365782-9395790	8.40162	17.714	1.07615	5e-05	ENSMUST00000042360
XLOC_016795	Celf1	chr2:90780538-90859654	0.750789	1.59188	1.08425	0.03075	ENSMUST00000111448
XLOC_001360	Usp40	chr1:89841695-89905126	0.695114	1.52331	1.13189	0.0081	ENSMUST00000113153
XLOC_015920	Kin	chr2:10002219-10014433	0.395453	0.872263	1.14126	0.0486	ENSMUST00000042512
XLOC_005182	Pdlim4	chr11:53868429-53882516	0.267138	0.596343	1.15856	0.0326	ENSMUST00000018755
XLOC_004218	Taf15	chr11:83286587-83320245	3.51026	8.35385	1.25086	0.01865	ENSMUST00000092837
XLOC_009780	Gm10338	chr14:8413130-8428106	0.411517	1.02056	1.31034	0.0049	ENSMUST00000096148
XLOC_008230	Actn2	chr13:12361692-12433027	0.487452	1.21513	1.31777	0.0003	ENSMUST00000064204
XLOC_033589	Zfp609	chr9:65539390-65675371	0.216214	0.54723	1.33969	0.04705	ENSMUST00000046309
XLOC_010227	Setdb2	chr14:60020845-60059721	0.953477	2.53402	1.41016	0.03685	ENSMUST00000169738
XLOC_026383	D6Wsu116e	chr6:116158050-116212686	0.763095	2.1242	1.47698	0.0391	ENSMUST00000036759
XLOC_009102	Wapal	chr14:35487113-35561169	4.56192	13.0617	1.51763	0.0209	ENSMUST00000169910
XLOC_013136	Mut	chr17:41059999-41098582	2.41051	7.08412	1.55525	5e-05	ENSMUST00000097323
XLOC_006597	Ttll5	chr12:87165608-87419991	4.33646	14.3962	1.73109	0.0392	ENSMUST00000110219
XLOC_022878	Cdk5rap2	chr4:69877889-70071477	6.47877	21.8081	1.75107	0.0227	ENSMUST00000084491
XLOC_033425	Ube4a	chr9:44731213-44773683	0.510592	1.8588	1.86413	0.03355	ENSMUST00000117549
XLOC_029415	Plekhg2	chr7:29144622-29157681	0.337312	1.46572	2.11945	0.03075	ENSMUST00000094644
XLOC_016284	Ciz1	chr2:32163990-32237458	1.07816	5.52593	2.35765	0.0325	ENSMUST00000113338
XLOC_008149	Gm9000	chr13:109240141-110743669	0.732695	11.9703	4.0301	0.01205	ENSMUST00000074680

## Sheet: medium 3'UTR transcripts
gene_id	gene	locus	value_HET	value_KO	log2.fold_change.	p_value	EnsemblID
XLOC_013899	Tdrd6	chr17:43752283-43767248	40.5543	1.28591	-4.97899	5e-05	ENSMUST00000168073
XLOC_018731	Lrrc57	chr2:120429973-120447296	10.3746	1.90629	-2.44422	0.0114	ENSMUST00000090011
XLOC_012865	Hmga1	chr17:27693564-27703165	2.14769	0.402877	-2.41438	0.03615	ENSMUST00000117600
XLOC_032559	Slc37a4	chr9:44205181-44211046	2.40821	0.469883	-2.35759	5e-05	ENSMUST00000165839
XLOC_008199	Calml3	chr13:3802138-3803564	1.02799	0.23126	-2.15225	0.0001	ENSMUST00000077698
XLOC_020511	Rusc1	chr3:88887902-88897285	0.475377	0.107705	-2.14199	0.02775	ENSMUST00000090929
XLOC_015688	Gldc	chr19:30172938-30249908	1.19743	0.288284	-2.05438	0.0313	ENSMUST00000025778
XLOC_002688	Fam164b	chr10:12869345-12897829	1.99455	0.556546	-1.84149	0.02435	ENSMUST00000019954
XLOC_019581	Gm8325	chr3:60680933-60682761	0.865202	0.255326	-1.7607	5e-05	ENSMUST00000099086
XLOC_031018	Tssk6	chr8:72418086-72427415	140.964	42.214	-1.73953	5e-05	ENSMUST00000050373
XLOC_019410	Car2	chr3:14886425-14900769	27.1967	8.36766	-1.70053	5e-05	ENSMUST00000029078
XLOC_017881	Agpat2	chr2:26435533-26492017	17.971	5.75985	-1.64156	0.00125	ENSMUST00000028286
XLOC_022177	Fam131c	chr4:140924134-140940090	1.02054	0.335206	-1.60622	0.0003	ENSMUST00000006380
XLOC_021321	Col15a1	chr4:47210358-47326039	2.85519	0.941767	-1.60015	0.00105	ENSMUST00000107730
XLOC_011367	5031439G07Rik	chr15:84774365-84818981	11.4341	3.82503	-1.5798	5e-05	ENSMUST00000143585
XLOC_024395	Ung	chr5:114580394-114589332	1.02548	0.36977	-1.4716	0.04185	ENSMUST00000031587
XLOC_005885	Krtap17-1	chr11:99854547-99855308	0.937174	0.338032	-1.47116	0.00445	ENSMUST00000105049
XLOC_025353	Cabp1	chr5:115618697-115644390	0.703176	0.260187	-1.43434	0.0282	ENSMUST00000112113
XLOC_020830	Tmem56	chr3:120904678-120986016	5.69216	2.1126	-1.42995	0.0006	ENSMUST00000155309
XLOC_029384	Axl	chr7:26542291-26573724	1.75547	0.656228	-1.41959	0.04485	ENSMUST00000163542
XLOC_014500	Impa2	chr18:67448906-67478800	0.624171	0.238277	-1.3893	0.001	ENSMUST00000025403
XLOC_028287	Lmtk3	chr7:53038301-53059514	1.03964	0.397371	-1.38752	0.0005	ENSMUST00000120005
XLOC_004150	Aldoc	chr11:78136469-78141283	0.663542	0.255697	-1.37575	0.0153	ENSMUST00000102478
XLOC_007885	Gadd45g	chr13:51942046-51943837	1.3805	0.536045	-1.36477	0.0049	ENSMUST00000021903
XLOC_000284	Pth2r	chr1:65328629-65435818	0.857903	0.338146	-1.34317	0.00055	ENSMUST00000027083
XLOC_030121	Relt	chr7:107994361-108011960	0.492062	0.200489	-1.29531	0.0154	ENSMUST00000008462
XLOC_027879	Rtn2	chr7:19868010-19881513	2.38528	1.0037	-1.24883	5e-05	ENSMUST00000032559
XLOC_001873	Ppp2r5a	chr1:193175859-193220920	2.03483	0.856815	-1.24785	0.01005	ENSMUST00000067976
XLOC_031037	Jund	chr8:73221637-73224515	20.4927	8.82366	-1.21566	5e-05	ENSMUST00000165353
XLOC_032988	Ifrd2	chr9:107490048-107495369	4.79123	2.06612	-1.21348	5e-05	ENSMUST00000010192
XLOC_017459	Pabpc1l	chr2:163851185-163876274	1.59081	0.686006	-1.21347	0.0004	ENSMUST00000067715
XLOC_008186	4930544M13Rik	chr13:115397444-115447032	2.41654	1.07926	-1.1629	0.0003	ENSMUST00000063230
XLOC_010117	Zfp219	chr14:52604507-52640408	3.19648	1.43079	-1.15967	0.0382	ENSMUST00000111621
XLOC_020051	Pitx2	chr3:128902795-128922509	1.73154	0.7777	-1.15477	0.03455	ENSMUST00000172751
XLOC_001240	Idh1	chr1:65205189-65233053	7.33517	3.30092	-1.15196	5e-05	ENSMUST00000169032
XLOC_012933	Gm9705	chr17:32758263-32773129	1.43889	0.664972	-1.11359	5e-05	ENSMUST00000077639
XLOC_005606	Rffl	chr11:82594609-82684712	83.2863	38.8703	-1.09941	0.0451	ENSMUST00000021036
XLOC_002197	4930533K18Rik	chr10:70331416-70622448	5.14381	2.42942	-1.08222	0.01155	ENSMUST00000058942
XLOC_005689	Scpep1	chr11:88767241-88816779	7.16267	3.38665	-1.08064	0.0263	ENSMUST00000100630
XLOC_019614	Iqcj	chr3:67696141-67860515	0.642422	0.304648	-1.07638	0.006	ENSMUST00000063263
XLOC_022047	Wasf2	chr4:132686419-132755671	7.59746	3.61025	-1.07342	0.00195	ENSMUST00000105912
XLOC_026148	Cd8b1	chr6:71272829-71287471	0.771735	0.369336	-1.06317	0.00345	ENSMUST00000065248
XLOC_023259	4930538K18Rik	chr4:118876174-118905317	27.1041	13.0954	-1.04946	0.01805	ENSMUST00000030394
XLOC_010117	Zfp219	chr14:52604507-52640408	13.1979	6.38132	-1.04838	0.00035	ENSMUST00000067549
XLOC_008878	Gm2888	chr14:3030001-3038762	3.19838	1.54999	-1.04508	5e-05	ENSMUST00000170521
XLOC_017086	Dusp2	chr2:127161894-127164112	1.63927	0.796892	-1.0406	0.00105	ENSMUST00000028846
XLOC_030652	Retn	chr8:3655769-3660110	3.60619	1.77283	-1.02442	0.0021	ENSMUST00000012849
XLOC_024466	Rasal1	chr5:121098820-121129606	3.95904	1.97482	-1.00343	0.00495	ENSMUST00000031606
XLOC_029243	Vasp	chr7:19842277-19857166	13.6915	6.87667	-0.9935	5e-05	ENSMUST00000032561
XLOC_009165	Gm8212	chr14:44775325-44780798	3.39263	1.71268	-0.986147	0.0001	ENSMUST00000166350
XLOC_023077	4921539E11Rik	chr4:102903049-102963468	6.54502	3.32301	-0.977907	0.04355	ENSMUST00000168664
XLOC_004422	Gsdma	chr11:98525664-98539022	1.70558	0.872435	-0.967146	5e-05	ENSMUST00000017348
XLOC_020485	Hapln2	chr3:87825671-87831505	8.55302	4.37608	-0.966796	0.00015	ENSMUST00000005014
XLOC_019672	Cd5l	chr3:87161802-87174996	3.26475	1.6794	-0.959021	5e-05	ENSMUST00000015998
XLOC_031037	Jund	chr8:73221637-73224515	6.20947	3.20277	-0.95515	0.01085	ENSMUST00000095267
XLOC_010893	Wnt1	chr15:98620287-98624268	0.712037	0.369422	-0.946683	0.00435	ENSMUST00000023734
XLOC_031832	Calr3	chr8:74948074-74967769	59.5507	31.0479	-0.939623	5e-05	ENSMUST00000019876
XLOC_019563	Tm4sf4	chr3:57229235-57245599	0.931582	0.48809	-0.932534	0.0077	ENSMUST00000029377
XLOC_025230	1700016H13Rik	chr5:104077057-104085029	23.542	12.351	-0.930606	0.0227	ENSMUST00000134926
XLOC_009764	Gm3460	chr14:7446480-7454932	8.64053	4.56493	-0.920528	5e-05	ENSMUST00000167882
XLOC_022072	Paqr7	chr4:134052611-134066150	17.2765	9.14836	-0.917229	5e-05	ENSMUST00000081525
XLOC_030469	E430018J23Rik	chr7:134533186-134537143	3.68638	1.9571	-0.913487	0.00095	ENSMUST00000074249
XLOC_003860	Myo15	chr11:60282840-60341871	1.15695	0.614691	-0.912395	0.0019	ENSMUST00000081823
XLOC_012139	Pla2g10	chr16:13715149-13737673	36.5788	19.5109	-0.906725	0.0001	ENSMUST00000023364
XLOC_016987	D2Ertd750e	chr2:118639738-118679693	16.7622	8.97072	-0.901918	0.00855	ENSMUST00000028803
XLOC_032568	Cd3d	chr9:44789875-44795135	4.4977	2.40922	-0.900623	0.00015	ENSMUST00000034602
XLOC_024579	Cldn3	chr5:135462083-135477220	9.75119	5.22602	-0.899865	0.02925	ENSMUST00000094245
XLOC_005942	Sost	chr11:101823771-101828329	1.69238	0.908772	-0.897063	0.0004	ENSMUST00000001534
XLOC_019686	Iqgap3	chr3:87885972-87924970	0.484765	0.260527	-0.895853	0.0058	ENSMUST00000071812
XLOC_024253	Anxa3	chr5:97222403-97274987	13.9665	7.52411	-0.89238	5e-05	ENSMUST00000031447
XLOC_031385	Necab2	chr8:121970618-121996540	20.919	11.2753	-0.891641	5e-05	ENSMUST00000098363
XLOC_026398	Zfp239	chr6:117812117-117822784	3.47109	1.87799	-0.886197	0.00025	ENSMUST00000079405
XLOC_020755	Ubl4b	chr3:107356615-107357991	104.074	56.6919	-0.876392	5e-05	ENSMUST00000052853
XLOC_010838	Pim3	chr15:88692615-88696150	3.90441	2.12839	-0.87534	0.03875	ENSMUST00000042818
XLOC_002314	Csnk1g2	chr10:80085524-80103516	168.732	92.5345	-0.866668	5e-05	ENSMUST00000085435
XLOC_024795	4930572O03Rik	chr5:15158103-15162877	8.87591	4.88837	-0.860541	5e-05	ENSMUST00000092696
XLOC_009168	Gm8229	chr14:44943021-44948506	4.081	2.25722	-0.854374	0.0001	ENSMUST00000168161
XLOC_028204	Vsig10l	chr7:50718520-50727283	1.21141	0.671047	-0.852197	0.002	ENSMUST00000107977
XLOC_014562	Pqlc1	chr18:80450030-80489464	12.5768	6.9725	-0.851021	0.01095	ENSMUST00000091798
XLOC_003459	Vstm2a	chr11:16157726-16327313	2.44759	1.35794	-0.849946	0.0019	ENSMUST00000109647
XLOC_011332	Tnfrsf13c	chr15:82052173-82054790	1.67145	0.930307	-0.845318	0.02195	ENSMUST00000109535
XLOC_020938	4930503B20Rik	chr3:146304895-146348556	12.2036	6.81835	-0.839809	0.03395	ENSMUST00000049703
XLOC_009023	Anxa11	chr14:26661668-26706290	2.76921	1.55098	-0.836292	0.01065	ENSMUST00000022416
XLOC_033493	Cyp19a1	chr9:54013743-54115917	0.961191	0.53867	-0.835421	0.00395	ENSMUST00000034811
XLOC_026898	4921507P07Rik	chr6:50516641-50546631	30.714	17.263	-0.831212	5e-05	ENSMUST00000031852
XLOC_023419	Rcc1	chr4:131887833-131909601	34.8948	19.7608	-0.820371	0.011	ENSMUST00000105951
XLOC_031534	1700029H14Rik	chr8:13550732-13562461	69.1077	39.3361	-0.81299	0.0082	ENSMUST00000134023
XLOC_026557	Loh12cr1	chr6:134589644-134661202	3.58694	2.05104	-0.806395	0.02985	ENSMUST00000062755
XLOC_000810	Pvrl4	chr1:173300229-173318729	2.66256	1.52348	-0.805444	0.0017	ENSMUST00000111286
XLOC_017403	Vstm2l	chr2:157740388-157770455	2.31338	1.32513	-0.803862	0.03645	ENSMUST00000109523
XLOC_023665	Fbxo44	chr4:147526908-147534591	20.4805	11.7338	-0.803577	0.00115	ENSMUST00000167160
XLOC_010012	Gm16506	chr14:44299917-44305150	2.80553	1.60957	-0.8016	0.0016	ENSMUST00000165553
XLOC_027837	Dact3	chr7:17460665-17472650	6.53901	3.75974	-0.798441	0.0001	ENSMUST00000108493
XLOC_009993	Gm8094	chr14:43749674-43755176	1.99795	1.14947	-0.797554	0.00525	ENSMUST00000165136
XLOC_014974	Rbm4b	chr19:4756524-4765938	106.255	61.3383	-0.792673	5e-05	ENSMUST00000036744
XLOC_028263	Slc17a7	chr7:52419290-52431508	8.33985	4.81836	-0.791478	5e-05	ENSMUST00000085374
XLOC_001279	Fev	chr1:74928082-74931993	2.06785	1.19725	-0.788403	0.0031	ENSMUST00000068631
XLOC_013917	Mad2l1bp	chr17:46284337-46290502	29.7559	17.2293	-0.788311	0.0085	ENSMUST00000037890
XLOC_027515	Hebp1	chr6:135087536-135118233	0.673446	0.390144	-0.787557	0.04655	ENSMUST00000045855
XLOC_010363	1190002H23Rik	chr14:79688562-79701452	53.5775	31.1348	-0.783098	5e-05	ENSMUST00000022595
XLOC_008865	Itga2	chr13:115626123-115722249	1.4779	0.861421	-0.778757	0.0011	ENSMUST00000056117
XLOC_013437	Unc93a	chr17:13301482-13324657	1.09674	0.644149	-0.767748	0.01955	ENSMUST00000084966
XLOC_009779	Gm3558	chr14:8377664-8401080	0.986563	0.582979	-0.758968	0.01005	ENSMUST00000163790
XLOC_004202	Fndc8	chr11:82705625-82721913	35.1758	20.8023	-0.757837	0.0001	ENSMUST00000018988
XLOC_024388	Ficd	chr5:114185790-114190609	1.65844	0.982768	-0.754904	0.0013	ENSMUST00000065698
XLOC_010110	Gm17079	chr14:52309982-52315123	6.25915	3.72958	-0.746956	0.00075	ENSMUST00000167231
XLOC_009174	Gm8247	chr14:45202827-45208077	2.0783	1.24744	-0.736438	0.0066	ENSMUST00000170094
XLOC_026421	Tuba8	chr6:121160751-121176872	55.5989	33.454	-0.732876	0.0001	ENSMUST00000032233
XLOC_022671	E130306D19Rik	chr4:43509013-43512567	12.642	7.61651	-0.73102	0.013	ENSMUST00000054538
XLOC_014773	Jakmip2	chr18:43691061-43847427	2.02335	1.21955	-0.730395	0.00095	ENSMUST00000082254
XLOC_024618	Tfr2	chr5:138011078-138028709	3.7245	2.25584	-0.723386	0.0009	ENSMUST00000031729
XLOC_031501	Slc10a2	chr8:5085622-5105232	2.85657	1.7304	-0.723182	0.00295	ENSMUST00000023835
XLOC_015804	Kcnip2	chr19:45866328-45890551	5.93725	3.6144	-0.716039	0.00315	ENSMUST00000079431
XLOC_033468	2310030G06Rik	chr9:50547795-50554626	1.96458	1.1964	-0.715519	0.0096	ENSMUST00000034564
XLOC_004345	Phb	chr11:95528270-95542087	4.45469	2.7142	-0.714801	0.02345	ENSMUST00000125172
XLOC_001543	Pkp1	chr1:137767971-137815784	2.85632	1.74463	-0.711242	0.00245	ENSMUST00000163260
XLOC_009939	Gm7945	chr14:42194916-42199668	1.44794	0.884434	-0.711179	0.0141	ENSMUST00000164948
XLOC_009166	Gm8220	chr14:44863244-44868733	2.04182	1.24826	-0.709944	0.01505	ENSMUST00000164663
XLOC_024793	Gm10354	chr5:14974112-14978935	9.51154	5.83155	-0.705799	0.00095	ENSMUST00000096953
XLOC_013424	Slc22a3	chr17:12612837-12700570	1.15136	0.707956	-0.701613	0.0051	ENSMUST00000024595
XLOC_014860	Cplx4	chr18:66115380-66129832	0.67127	0.41354	-0.698866	0.03755	ENSMUST00000025397
XLOC_009826	Dnajc9	chr14:21203859-21208132	25.3212	15.6453	-0.694619	5e-05	ENSMUST00000022345
XLOC_006960	Colec11	chr12:29279037-29308155	0.66412	0.411053	-0.692119	0.04445	ENSMUST00000036136
XLOC_013034	Cdsn	chr17:35689072-35694125	3.40283	2.10811	-0.690788	0.0013	ENSMUST00000044804
XLOC_026313	Gxylt2	chr6:100654727-100755075	7.50381	4.65581	-0.68859	0.00055	ENSMUST00000032157
XLOC_019832	Ctsk	chr3:95303207-95313284	0.727009	0.451547	-0.687096	0.03755	ENSMUST00000015664
XLOC_024002	Otop1	chr5:38667210-38695448	1.29865	0.811882	-0.677674	0.00585	ENSMUST00000063136
XLOC_000494	Bok	chr1:95582270-95592339	0.650101	0.406832	-0.67623	0.04735	ENSMUST00000027499
XLOC_015758	Frat2	chr19:41920467-41922622	81.3478	51.0882	-0.671115	5e-05	ENSMUST00000059231
XLOC_029560	4933421I07Rik	chr7:49700831-49703490	23.1722	14.5765	-0.668747	5e-05	ENSMUST00000032648
XLOC_013727	Rnf5	chr17:34738035-34740635	7.40856	4.66233	-0.668141	0.01565	ENSMUST00000015622
XLOC_013563	Rnf151	chr17:24852783-24855002	448.74	282.418	-0.668051	5e-05	ENSMUST00000008626
XLOC_014955	1700055N04Rik	chr19:3965901-3970438	1.24641	0.786341	-0.664556	0.04915	ENSMUST00000025794
XLOC_031207	Herpud1	chr8:96901820-96919277	32.3306	20.3999	-0.664336	0.00065	ENSMUST00000161576
XLOC_005320	BC046404	chr11:62418385-62462025	2.72318	1.7212	-0.661878	0.029	ENSMUST00000057194
XLOC_009744	Gm3424	chr14:5953956-5962352	5.33215	3.37105	-0.661517	0.00285	ENSMUST00000164585
XLOC_011464	Dhh	chr15:98723461-98728971	5.45988	3.45354	-0.660791	0.00105	ENSMUST00000023737
XLOC_026519	Gabarapl1	chr6:129482111-129492349	88.5505	56.0123	-0.660757	0.0002	ENSMUST00000032264
XLOC_002704	Ccdc28a	chr10:17933481-17954804	45.1161	28.5487	-0.660218	0.0054	ENSMUST00000080860
XLOC_023811	Gm6455	chr5:10866071-11044948	5.71926	3.61924	-0.660143	0.02855	ENSMUST00000095015
XLOC_027980	Atp5sl	chr7:26404432-26410570	63.2524	40.0379	-0.659754	0.0003	ENSMUST00000077338
XLOC_011092	Abra	chr15:41696838-41701266	1.91188	1.2106	-0.659268	0.0162	ENSMUST00000054742
XLOC_009048	Selk	chr14:30781493-30788260	37.0679	23.4832	-0.658539	0.0003	ENSMUST00000112268
XLOC_025760	Fam71f1	chr6:29269139-29286021	52.8551	33.4894	-0.658338	0.00995	ENSMUST00000090487
XLOC_000860	Wdr64	chr1:177628723-177745865	8.97355	5.68809	-0.657734	0.0094	ENSMUST00000094288
XLOC_024877	Speer4b	chr5:27143742-28054045	5.52867	3.50645	-0.656919	0.0258	ENSMUST00000053257
XLOC_012997	Hspa1l	chr17:35109647-35118733	14.9203	9.46434	-0.656703	0.045	ENSMUST00000007248
XLOC_020497	Sema4a	chr3:88239880-88265104	17.58	11.19	-0.651721	0.02565	ENSMUST00000107532
XLOC_002423	Ntn4	chr10:93103425-93209952	0.503684	0.320754	-0.651051	0.047	ENSMUST00000020204
XLOC_000941	Rd3	chr1:193801269-193810273	18.0502	11.5	-0.650382	0.0042	ENSMUST00000175680
XLOC_005821	Ccr7	chr11:99005509-99016391	1.64953	1.05545	-0.644196	0.01205	ENSMUST00000103134
XLOC_004503	Cd300lg	chr11:101902822-101916934	1.43734	0.920742	-0.642528	0.0142	ENSMUST00000017453
XLOC_000606	Lemd1	chr1:134088012-134153958	48.9571	31.3829	-0.64154	0.0005	ENSMUST00000112357
XLOC_004535	4933407P14Rik	chr11:104047640-104052477	47.4513	30.4203	-0.64141	0.0023	ENSMUST00000059448
XLOC_024399	Mvk	chr5:114894277-114910600	10.5655	6.77882	-0.64026	0.00265	ENSMUST00000043760
XLOC_001687	Tbx19	chr1:167067985-167090904	1.59035	1.02114	-0.63917	0.0109	ENSMUST00000027859
XLOC_009759	Gm3597	chr14:7128840-7137259	17.5759	11.2855	-0.639135	0.00075	ENSMUST00000170923
XLOC_029244	Ppm1n	chr7:19862155-19865398	3.21867	2.06863	-0.637791	0.00575	ENSMUST00000032560
XLOC_025758	Hilpda	chr6:29222487-29225446	82.632	53.1279	-0.63723	5e-05	ENSMUST00000054445
XLOC_005009	Bod1	chr11:31565180-31571919	92.4653	59.5186	-0.635572	0.0313	ENSMUST00000058060
XLOC_000941	Rd3	chr1:193801269-193810273	17.01	10.9809	-0.631392	0.03525	ENSMUST00000053463
XLOC_008373	Scgn	chr13:24045324-24083083	5.04181	3.25757	-0.630147	0.0104	ENSMUST00000021770
XLOC_000951	Lamb3	chr1:195128150-195170072	5.44381	3.51949	-0.62925	0.00155	ENSMUST00000159955
XLOC_020437	Tmem144	chr3:79617069-79646584	38.0567	24.6058	-0.629151	0.0004	ENSMUST00000168038
XLOC_016369	Lhx2	chr2:38194800-38225253	1.66953	1.08324	-0.624098	0.00805	ENSMUST00000000253
XLOC_005800	Stac2	chr11:97897936-97914776	1.19029	0.773972	-0.620954	0.01625	ENSMUST00000017544
XLOC_006836	BC022687	chr12:114047185-114054456	53.7596	35.0652	-0.616482	0.0002	ENSMUST00000037014
XLOC_009143	Gm7233	chr14:43858399-43866521	1.85565	1.21094	-0.615803	0.01785	ENSMUST00000168619
XLOC_004734	1810043H04Rik	chr11:119960241-119962018	115.466	75.4213	-0.614428	0.0002	ENSMUST00000106223
XLOC_024792	Speer4e	chr5:14933220-14938429	18.0914	11.8489	-0.610553	0.00115	ENSMUST00000159973
XLOC_022612	Aqp7	chr4:40980106-40995172	57.1969	37.4909	-0.609398	0.00055	ENSMUST00000030136
XLOC_010809	Parvg	chr15:84154455-84173408	8.63451	5.66521	-0.607985	0.0012	ENSMUST00000023074
XLOC_010004	Gm8138	chr14:44089359-44094883	3.91334	2.57059	-0.606304	0.01	ENSMUST00000169473
XLOC_006842	Crip2	chr12:114378446-114383715	103.396	67.9209	-0.606257	0.0003	ENSMUST00000084882
XLOC_007957	Habp4	chr13:64263173-64287844	36.6209	24.0719	-0.60532	0.00055	ENSMUST00000021929
XLOC_000464	Scly	chr1:93193779-93217678	25.1904	16.6018	-0.60153	0.00195	ENSMUST00000027532
XLOC_033284	Herpud2	chr9:24912573-24956280	24.6426	16.2722	-0.598744	0.0005	ENSMUST00000008573
XLOC_020552	Lelp1	chr3:91938915-91946676	95.5014	63.2618	-0.594187	0.00105	ENSMUST00000029535
XLOC_012280	Gp5	chr16:30307771-30310865	1.63045	1.08092	-0.593001	0.0162	ENSMUST00000061190
XLOC_000480	Rnpepl1	chr1:94807981-94817415	12.8737	8.54799	-0.590768	0.0011	ENSMUST00000027487
XLOC_012433	2610528E23Rik	chr16:57302311-57606979	43.5389	28.9309	-0.589695	0.0143	ENSMUST00000099668
XLOC_001625	BC034090	chr1:157059602-157079870	0.521435	0.347505	-0.585455	0.0326	ENSMUST00000035914
XLOC_010885	AI836003	chr15:97998236-98000565	38.5455	25.7059	-0.584465	0.0003	ENSMUST00000031914
XLOC_022051	Fam46b	chr4:133035270-133043853	94.1723	62.8396	-0.583627	0.00015	ENSMUST00000051676
XLOC_027543	Gm5724	chr6:141656638-141722331	2.22102	1.48232	-0.583362	0.0121	ENSMUST00000148411
XLOC_009765	Gm10251	chr14:7470933-7516684	1.42305	0.95064	-0.582018	0.035	ENSMUST00000090640
XLOC_032688	Pkm2	chr9:59504382-59527182	45.7486	30.6669	-0.577047	0.0181	ENSMUST00000163694
XLOC_001749	Ly9	chr1:173518754-173537541	3.99537	2.68048	-0.575836	0.0076	ENSMUST00000004827
XLOC_014661	Nol4	chr18:22851655-23200154	7.97589	5.36166	-0.572964	0.041	ENSMUST00000097651
XLOC_023359	Gjb3	chr4:127002478-127008088	2.04884	1.38138	-0.568699	0.02575	ENSMUST00000106091
XLOC_012901	Pim1	chr17:29598840-29632390	22.5994	15.3271	-0.5602	0.0016	ENSMUST00000024811
XLOC_025329	Svop	chr5:114476918-114541579	11.367	7.72833	-0.556621	0.02225	ENSMUST00000058472
XLOC_029546	AW146154	chr7:48654747-48755260	7.14781	4.85987	-0.556582	0.004	ENSMUST00000098509
XLOC_022800	Txn1	chr4:57956244-57969283	4.28496	2.91393	-0.556315	0.02145	ENSMUST00000030051
XLOC_014981	B3gnt1	chr19:5038825-5041134	3.06403	2.08994	-0.551969	0.0113	ENSMUST00000053705
XLOC_015296	Ubtd1	chr19:42056252-42109131	385.464	263.158	-0.55067	0.00035	ENSMUST00000026170
XLOC_011733	Adipoq	chr16:23146608-23158101	9.76277	6.66525	-0.550632	0.00665	ENSMUST00000023593
XLOC_025532	Ap1s1	chr5:137510862-137522005	20.2703	13.8624	-0.548189	0.0057	ENSMUST00000111080
XLOC_030641	A430078G23Rik	chr8:3353414-3390295	1.63942	1.12232	-0.546705	0.0175	ENSMUST00000098966
XLOC_015196	Dmrt3	chr19:25685026-25698410	2.73158	1.87354	-0.543972	0.01245	ENSMUST00000048935
XLOC_028829	Cdipt	chr7:134119862-134124013	15.2947	10.5072	-0.541654	0.0027	ENSMUST00000032920
XLOC_033803	Iqcf3	chr9:106445719-106463956	190.083	130.784	-0.539436	0.00095	ENSMUST00000062917
XLOC_032639	Chrna5	chr9:54828686-54855586	3.1963	2.19919	-0.53943	0.0476	ENSMUST00000093844
XLOC_022050	Slc9a1	chr4:132925620-132979617	9.86993	6.79151	-0.539307	0.00585	ENSMUST00000030669
XLOC_000479	Dusp28	chr1:94803565-94807341	6.27413	4.32184	-0.537769	0.02115	ENSMUST00000060913
XLOC_009082	Fam170b	chr14:33647147-33649975	152.609	105.236	-0.536212	0.001	ENSMUST00000104926
XLOC_010348	Serp2	chr14:76932620-76956665	19.6863	13.6387	-0.529493	0.02435	ENSMUST00000173829
XLOC_014313	Cxxc5	chr18:35989471-36021341	81.5929	56.5455	-0.529032	0.0006	ENSMUST00000060722
XLOC_032390	BC018242	chr9:21741476-21753344	5.0257	3.49508	-0.524002	0.0079	ENSMUST00000046371
XLOC_010699	Fam203a	chr15:76199327-76201833	50.9067	35.4793	-0.520877	0.00165	ENSMUST00000023213
XLOC_033246	Cdkn2d	chr9:21092906-21095653	7.10918	4.95562	-0.520617	0.0108	ENSMUST00000086374
XLOC_006394	Gm7008	chr12:40928153-40975091	33.2643	23.2322	-0.517849	0.015	ENSMUST00000038121
XLOC_014192	Snrpd1	chr18:10617793-10628228	74.7605	52.2169	-0.517758	0.00245	ENSMUST00000002551
XLOC_023553	Padi3	chr4:140341279-140366563	3.66175	2.55912	-0.516885	0.01075	ENSMUST00000026377
XLOC_031788	Ddx49	chr8:72806725-72826388	79.0622	55.2651	-0.516621	0.00445	ENSMUST00000008004
XLOC_028303	Tmem86a	chr7:54306009-54310146	4.15512	2.90893	-0.514399	0.01875	ENSMUST00000010451
XLOC_031047	Ocel1	chr8:73895196-73905859	49.7056	34.8331	-0.512949	0.0186	ENSMUST00000002469
XLOC_025452	Rilpl2	chr5:124913273-124928375	49.3571	34.6475	-0.510505	0.00165	ENSMUST00000031347
XLOC_009170	Gm8232	chr14:45052771-45058223	2.21645	1.55596	-0.510444	0.0477	ENSMUST00000164277
XLOC_009163	Gm3327	chr14:44701515-44706708	3.22297	2.26605	-0.508211	0.0318	ENSMUST00000168906
XLOC_016095	Otud1	chr2:19579688-19582217	7.98737	5.6191	-0.50738	0.00625	ENSMUST00000052168
XLOC_030113	Spcs2	chr7:106987512-107007403	77.1299	54.303	-0.506259	0.002	ENSMUST00000036274
XLOC_033571	Smad6	chr9:63800882-63869866	11.3123	7.96514	-0.506126	0.00645	ENSMUST00000041029
XLOC_011353	1700001L05Rik	chr15:83187989-83197707	203.818	143.569	-0.50553	0.0009	ENSMUST00000100370
XLOC_000199	Coq10b	chr1:55109613-55129545	17.0292	12.0007	-0.504889	0.0072	ENSMUST00000027125
XLOC_025376	Pebp1	chr5:117732659-117737634	2728.52	1926.11	-0.502431	0.00075	ENSMUST00000036951
XLOC_005909	Nt5c3l	chr11:100277010-100303122	58.2523	41.1332	-0.502013	0.00615	ENSMUST00000092688
XLOC_010469	Rpl37	chr15:5066612-5069140	443.324	313.734	-0.498819	0.00095	ENSMUST00000045356
XLOC_019000	Psmf1	chr2:151541547-151569922	155.3	110.008	-0.497453	0.0053	ENSMUST00000109869
XLOC_004002	Med11	chr11:70265420-70267229	18.0159	12.7825	-0.495096	0.0123	ENSMUST00000019067
XLOC_004297	1700106J16Rik	chr11:88107544-88108763	61.4403	43.6377	-0.49361	0.00365	ENSMUST00000037268
XLOC_001225	4933402D24Rik	chr1:63801480-63815841	13.8978	9.90579	-0.488508	0.00935	ENSMUST00000027102
XLOC_023228	Artn	chr4:117598766-117602368	9.53391	6.79777	-0.488005	0.01855	ENSMUST00000097913
XLOC_029581	1700028J19Rik	chr7:51485302-51491492	879.648	628.045	-0.486057	0.0008	ENSMUST00000037220
XLOC_012980	Notch4	chr17:34701212-34725448	2.32896	1.66884	-0.480842	0.0455	ENSMUST00000015612
XLOC_024024	Med28	chr5:45911459-45920515	376.708	270.316	-0.478797	0.02535	ENSMUST00000118833
XLOC_002940	Cisd1	chr10:70793227-70807702	76.6576	55.0398	-0.477953	0.00385	ENSMUST00000045887
XLOC_007695	Hist1h1c	chr13:23830675-23832235	15.7175	11.2929	-0.476955	0.01035	ENSMUST00000040914
XLOC_003835	Trim11	chr11:58791594-58804960	64.0705	46.0601	-0.476142	0.01365	ENSMUST00000093061
XLOC_006821	2810002N01Rik	chr12:112951471-112993191	47.4871	34.1422	-0.47598	0.00785	ENSMUST00000040519
XLOC_006384	Ispd	chr12:37107828-37416031	4.16486	2.99565	-0.475396	0.0216	ENSMUST00000062041
XLOC_023689	Slc25a33	chr4:149118144-149148386	79.5257	57.2788	-0.473421	0.0049	ENSMUST00000105686
XLOC_001765	Dusp23	chr1:174560899-174563105	5.92575	4.27195	-0.472104	0.0262	ENSMUST00000027826
XLOC_012351	Ndufb4	chr16:37647255-37654539	100.167	72.229	-0.471759	0.026	ENSMUST00000023514
XLOC_033256	Spc24	chr9:21559885-21564733	8.50703	6.13449	-0.471712	0.04735	ENSMUST00000098942
XLOC_011577	4930451G09Rik	chr16:4969028-4979055	35.8894	25.884	-0.471498	0.00445	ENSMUST00000090457
XLOC_014982	Brms1	chr19:5041392-5049911	317.722	229.282	-0.470643	0.0022	ENSMUST00000116567
XLOC_009918	4930596D02Rik	chr14:36622671-36625164	45.6552	32.9608	-0.470029	0.00605	ENSMUST00000043266
XLOC_005366	Ndel1	chr11:68634935-68685360	26.5665	19.2141	-0.467442	0.018	ENSMUST00000018880
XLOC_005685	Msi2	chr11:88152883-88579827	30.8285	22.3002	-0.467209	0.0199	ENSMUST00000092794
XLOC_025652	Ubl3	chr5:149316206-149364365	61.9151	44.8065	-0.466584	0.0126	ENSMUST00000164904
XLOC_029380	Bckdha	chr7:26414870-26443780	74.9364	54.3376	-0.463716	0.0033	ENSMUST00000071329
XLOC_032964	Abhd14b	chr9:106350970-106355246	5.82456	4.22799	-0.462176	0.03745	ENSMUST00000048527
XLOC_024868	Gm5862	chr5:26343817-26349456	6.0466	4.4014	-0.458161	0.0225	ENSMUST00000072286
XLOC_031536	AF366264	chr8:13835232-13838089	13.8553	10.1043	-0.455469	0.0097	ENSMUST00000071308
XLOC_012138	Parn	chr16:13538056-13668263	7.0584	5.16114	-0.451651	0.0162	ENSMUST00000058884
XLOC_007800	Cdyl	chr13:35751730-35965933	51.0356	37.376	-0.449393	0.00535	ENSMUST00000075220
XLOC_031813	Abhd8	chr8:73980598-73987556	288.959	211.7	-0.448844	0.0027	ENSMUST00000008094
XLOC_004183	Tmem98	chr11:80623676-80635535	5.67775	4.16243	-0.447894	0.0291	ENSMUST00000040865
XLOC_030381	Gde1	chr7:125832058-125849292	148.77	109.067	-0.447863	0.0044	ENSMUST00000038791
XLOC_003021	Pcsk4	chr10:79784027-79792243	88.7582	65.0798	-0.44767	0.01525	ENSMUST00000020340
XLOC_006435	Aldoart2	chr12:56666225-56667883	219.958	161.792	-0.443084	0.0041	ENSMUST00000080123
XLOC_009778	Gm3760	chr14:8298875-8338669	7.67426	5.64583	-0.442841	0.03455	ENSMUST00000167475
XLOC_012854	Bnip1	chr17:26918023-26929510	52.9698	38.9764	-0.442571	0.01575	ENSMUST00000015725
XLOC_031384	Osgin1	chr8:121958023-121970156	16.3663	12.0482	-0.441908	0.03735	ENSMUST00000152420
XLOC_031074	Klf2	chr8:74842931-74845555	14.0816	10.3889	-0.438767	0.0156	ENSMUST00000067912
XLOC_009515	Arl11	chr14:61928589-61930773	6.40111	4.72874	-0.436865	0.0346	ENSMUST00000055159
XLOC_027954	1500002O20Rik	chr7:25184637-25207797	165.437	122.401	-0.434664	0.00675	ENSMUST00000002280
XLOC_031148	Klf1	chr8:87425826-87429194	9.93589	7.35206	-0.434501	0.0248	ENSMUST00000067060
XLOC_005958	Slc25a39	chr11:102264298-102269260	672.661	497.776	-0.434383	0.023	ENSMUST00000018821
XLOC_013561	Gfer	chr17:24830135-24833101	84.2661	62.4863	-0.431412	0.00585	ENSMUST00000046839
XLOC_010368	Pcdh8	chr14:80166586-80171119	3.81401	2.82887	-0.431082	0.02185	ENSMUST00000039568
XLOC_028912	Pwwp2b	chr7:146434380-146453152	84.2565	62.5779	-0.429135	0.0108	ENSMUST00000093993
XLOC_031807	Rpl18a	chr8:73418620-73421342	96.1382	71.4313	-0.428554	0.00675	ENSMUST00000054220
XLOC_027087	Atoh8	chr6:72156170-72185571	104.337	77.6619	-0.425966	0.006	ENSMUST00000042646
XLOC_023998	Cytl1	chr5:38126757-38131059	18.4743	13.761	-0.424937	0.02995	ENSMUST00000073554
XLOC_011665	Scarf2	chr16:17797374-17808380	4.95031	3.68774	-0.424784	0.0236	ENSMUST00000012161
XLOC_017842	Ssna1	chr2:25126558-25127958	132.714	99.0118	-0.422653	0.0188	ENSMUST00000028342
XLOC_002275	Bsg	chr10:79167102-79174724	712.423	531.583	-0.422439	0.0044	ENSMUST00000105381
XLOC_008994	Fam149b	chr14:21167383-21202711	27.324	20.4132	-0.420661	0.0428	ENSMUST00000090499
XLOC_011333	Cenpm	chr15:82064208-82075177	7.36689	5.50706	-0.419773	0.04855	ENSMUST00000089157
XLOC_007368	Akt1	chr12:113892031-113913095	10.7473	8.04193	-0.418361	0.0434	ENSMUST00000001780
XLOC_005811	Ormdl3	chr11:98442569-98448682	19.8874	14.8844	-0.418054	0.01465	ENSMUST00000052919
XLOC_013995	D17Wsu104e	chr17:56315166-56323343	71.7559	53.7204	-0.417627	0.0116	ENSMUST00000019723
XLOC_008452	1300014I06Rik	chr13:34719708-34744550	15.4495	11.5679	-0.417428	0.0308	ENSMUST00000053459
XLOC_030002	Zfand6	chr7:91763563-91827861	74.0249	55.5192	-0.415024	0.01175	ENSMUST00000069537
XLOC_026578	H2afj	chr6:136756768-136758595	9.04549	6.78469	-0.414917	0.0269	ENSMUST00000074556
XLOC_012957	Zbtb22	chr17:34052843-34066235	58.1775	43.652	-0.414413	0.0467	ENSMUST00000053429
XLOC_016856	Commd9	chr2:101726403-101741803	28.8828	21.6763	-0.414095	0.02455	ENSMUST00000028584
XLOC_003041	Timm13	chr10:80362194-80363714	66.3024	49.7695	-0.4138	0.01015	ENSMUST00000020440
XLOC_006861	Rapgef5	chr12:118754951-118995451	4.1388	3.10826	-0.413105	0.032	ENSMUST00000109691
XLOC_028822	Ypel3	chr7:133920468-133924028	54.3676	40.8322	-0.413041	0.03375	ENSMUST00000038614
XLOC_014468	Sh3tc2	chr18:62112728-62184019	6.53803	4.9143	-0.411871	0.0186	ENSMUST00000051720
XLOC_024904	Slc30a3	chr5:31388478-31395988	133.043	100.084	-0.410676	0.00715	ENSMUST00000031037
XLOC_014788	Tmed7	chr18:46718808-46757189	66.0409	49.688	-0.410462	0.0279	ENSMUST00000151189
XLOC_031517	1700016D06Rik	chr8:11654920-11678750	82.1691	61.8314	-0.410258	0.01225	ENSMUST00000033906
XLOC_003954	2310047M10Rik	chr11:68871219-68875078	33.0025	24.8686	-0.408252	0.0232	ENSMUST00000051888
XLOC_006839	Pacs2	chr12:114252718-114312612	67.9612	51.2548	-0.407024	0.01475	ENSMUST00000019147
XLOC_018705	Rhov	chr2:119094936-119097008	18.5006	13.9646	-0.405801	0.02275	ENSMUST00000037360
XLOC_031121	Gipc1	chr8:86176576-86188687	6.51892	4.92368	-0.404895	0.03945	ENSMUST00000019577
XLOC_000614	Tmem81	chr1:134402806-134405214	14.2771	10.7917	-0.403782	0.0295	ENSMUST00000058167
XLOC_034162	Cdk16	chrX:20265079-20277006	14.6873	11.1018	-0.403774	0.04185	ENSMUST00000033380
XLOC_017166	Crls1	chr2:132671734-132692521	72.0679	54.5277	-0.402367	0.04205	ENSMUST00000124836
XLOC_017478	Dnttip1	chr2:164571482-164595166	42.0442	31.8133	-0.402276	0.02345	ENSMUST00000017443
XLOC_010639	Gsdmcl1	chr15:63678863-63682497	43.5796	33.0136	-0.400592	0.0192	ENSMUST00000071847
XLOC_001713	Mgst3	chr1:169302096-169323972	19.6803	14.915	-0.399986	0.03445	ENSMUST00000028005
XLOC_029369	Dedd2	chr7:25987858-26004878	20.9313	15.905	-0.396184	0.022	ENSMUST00000058702
XLOC_000218	Bzw1	chr1:58449979-58463392	24.003	18.2392	-0.39617	0.0218	ENSMUST00000050552
XLOC_025496	Limk1	chr5:135131908-135164460	9.12514	6.9376	-0.395409	0.04375	ENSMUST00000015137
XLOC_018850	1700037H04Rik	chr2:130972059-131024233	660.331	502.473	-0.394143	0.0159	ENSMUST00000103188
XLOC_029597	Ap2a1	chr7:52151448-52184866	122.36	93.1155	-0.394042	0.03435	ENSMUST00000107857
XLOC_024838	Tomm7	chr5:23344761-23349979	311.285	237.005	-0.39332	0.00975	ENSMUST00000030851
XLOC_028311	Htatip2	chr7:57014475-57029369	74.8422	56.9913	-0.393111	0.01405	ENSMUST00000085272
XLOC_029952	Rhcg	chr7:86738248-86762543	52.1525	39.7243	-0.392715	0.0168	ENSMUST00000032766
XLOC_005141	Rmnd5b	chr11:51433236-51449398	71.9202	54.9185	-0.389104	0.0403	ENSMUST00000001081
XLOC_000204	Mars2	chr1:55294020-55296902	15.7821	12.0518	-0.389037	0.02085	ENSMUST00000061334
XLOC_017977	Slc2a8	chr2:32828509-32837603	96.3127	73.5486	-0.389027	0.0146	ENSMUST00000028129
XLOC_006596	Mfsd7c	chr12:87087488-87154535	13.0109	9.93846	-0.388623	0.02365	ENSMUST00000040461
XLOC_010662	Chrac1	chr15:72920821-72927984	618.88	472.852	-0.388269	0.01245	ENSMUST00000089765
XLOC_000138	Rpl31	chr1:39424695-39535592	306.946	234.615	-0.387687	0.01365	ENSMUST00000086535
XLOC_023557	Necap2	chr4:140622426-140634272	26.9464	20.6051	-0.387092	0.04695	ENSMUST00000030760
XLOC_030852	Tex24	chr8:28454865-28459660	19.9144	15.2284	-0.387049	0.0309	ENSMUST00000095375
XLOC_011465	Lmbr1l	chr15:98734351-98748662	123.133	94.2301	-0.385962	0.0143	ENSMUST00000023736
XLOC_031225	AA960436	chr8:97856191-97871407	32.7697	25.0791	-0.385876	0.02585	ENSMUST00000034245
XLOC_004706	Birc5	chr11:117710564-117717069	156.223	119.608	-0.38529	0.02575	ENSMUST00000081387
XLOC_020616	Mllt11	chr3:94985687-95032599	146.707	112.365	-0.384742	0.0144	ENSMUST00000065482
XLOC_002707	Gm4922	chr10:18499618-18504817	8.10791	6.22632	-0.380951	0.04685	ENSMUST00000055107
XLOC_014730	Pfdn1	chr18:36563332-36614149	172.015	132.353	-0.378145	0.0145	ENSMUST00000025204
XLOC_026285	Hdac11	chr6:91106658-91124686	28.478	21.9294	-0.376982	0.03825	ENSMUST00000041736
XLOC_012930	Cyp4f39	chr17:32605403-32630265	27.7775	21.4018	-0.376184	0.0235	ENSMUST00000003413
XLOC_031930	Zfp423	chr8:90185708-90483494	12.5446	9.67626	-0.374542	0.02625	ENSMUST00000165770
XLOC_002566	Ndufa4l2	chr10:126951994-126959491	93.2832	71.9853	-0.373915	0.02785	ENSMUST00000035735
XLOC_003390	Tbc1d10a	chr11:4086791-4115508	25.8849	19.995	-0.372474	0.0299	ENSMUST00000041042
XLOC_015076	Rab3il1	chr19:10076158-10112870	82.8773	64.2031	-0.368333	0.04285	ENSMUST00000121418
XLOC_022390	Mxra8	chr4:155213600-155218197	51.6085	40.0174	-0.366981	0.04825	ENSMUST00000030947
XLOC_033130	1700048O20Rik	chr9:121847252-121856132	31.0202	24.1547	-0.360904	0.0357	ENSMUST00000063103
XLOC_019810	Celf3	chr3:94282752-94296115	20.4191	15.9299	-0.35818	0.0351	ENSMUST00000029784
XLOC_034773	Zcchc13	chrX:100825924-100827003	49.2379	38.4341	-0.357381	0.03995	ENSMUST00000033692
XLOC_010703	Slc52a2	chr15:76369372-76372560	12.4776	9.74266	-0.356955	0.0391	ENSMUST00000023220
XLOC_005240	Rnf187	chr11:58745789-58752418	340.448	265.891	-0.356599	0.01535	ENSMUST00000094151
XLOC_030102	Dgat2	chr7:106302172-106331223	163.955	128.166	-0.355283	0.02095	ENSMUST00000033001
XLOC_015500	Ccdc88b	chr19:6919112-6932701	13.5362	9.06201	-0.35311	0.03445	ENSMUST00000113440
XLOC_024957	Cno	chr5:37138612-37139918	30.2514	23.7144	-0.351242	0.0395	ENSMUST00000071949
XLOC_011331	Nhp2l1	chr15:81871748-81878028	67.3348	52.8009	-0.350792	0.041	ENSMUST00000080622
XLOC_014985	Yif1a	chr19:5088552-5092856	69.3808	54.4127	-0.350593	0.02765	ENSMUST00000025811
XLOC_007994	1700001L19Rik	chr13:68736315-68753108	82.5115	64.8535	-0.347412	0.0272	ENSMUST00000022007
XLOC_007844	Cap2	chr13:46597216-46745011	19.2041	15.1027	-0.346613	0.04535	ENSMUST00000021802
XLOC_002359	1700028I16Rik	chr10:82274867-82286987	74.3371	58.5876	-0.343485	0.03405	ENSMUST00000076984
XLOC_031120	Dnajb1	chr8:86132073-86135801	349.336	275.328	-0.343462	0.03175	ENSMUST00000005620
XLOC_032001	Cmtm2a	chr8:106803852-106834222	1687.53	1330.6	-0.34283	0.0251	ENSMUST00000034344
XLOC_029417	Med29	chr7:29171164-29177727	76.1164	60.169	-0.339185	0.03635	ENSMUST00000003536
XLOC_033523	Mpi	chr9:57392062-57400570	317.569	251.113	-0.33873	0.0244	ENSMUST00000034856
XLOC_013568	Nubp2	chr17:25019555-25023295	259.982	205.657	-0.338175	0.0275	ENSMUST00000044252
XLOC_021461	Atp6v1g1	chr4:63205805-63211784	266.263	210.749	-0.337328	0.02515	ENSMUST00000035301
XLOC_033939	Higd1a	chr9:121757677-121767118	36.7484	29.1277	-0.335289	0.0421	ENSMUST00000060251
XLOC_014916	Hsbp1l1	chr18:80426496-80443841	45.8617	36.3636	-0.334795	0.0475	ENSMUST00000166219
XLOC_033267	Elof1	chr9:21917432-21921592	1294.65	1026.78	-0.334433	0.02435	ENSMUST00000013966
XLOC_032016	Lrrc29	chr8:107836256-107850178	93.6709	74.3259	-0.333736	0.0314	ENSMUST00000070508
XLOC_012842	Tmem8	chr17:26250260-26260199	45.3841	36.0514	-0.332131	0.0322	ENSMUST00000025010
XLOC_032664	Scamp2	chr9:57408750-57436604	74.9214	59.5341	-0.331661	0.03265	ENSMUST00000045791
XLOC_032556	H2afx	chr9:44142797-44144154	304.982	242.503	-0.330724	0.0286	ENSMUST00000052686
XLOC_010671	4930572J05Rik	chr15:74549459-74564743	118.624	94.6902	-0.325104	0.03575	ENSMUST00000070923
XLOC_033464	Sdhd	chr9:50404442-50411954	94.0482	75.1116	-0.324365	0.04235	ENSMUST00000000175
XLOC_008778	1700029F12Rik	chr13:97791818-97804317	767.005	612.869	-0.323657	0.0276	ENSMUST00000091377
XLOC_008863	Ndufs4	chr13:115078002-115178302	105.176	84.6999	-0.312367	0.04565	ENSMUST00000022286
XLOC_013181	Tbcc	chr17:47027569-47029412	85.2826	68.8433	-0.308934	0.0484	ENSMUST00000040434
XLOC_031382	Hsbp1	chr8:121868437-121872827	651.552	526.666	-0.306991	0.0389	ENSMUST00000034300
XLOC_000988	Cops5	chr1:10014682-10028208	216.299	175.027	-0.305449	0.0465	ENSMUST00000027050
XLOC_025522	Lrwd1	chr5:136592500-136611944	437.253	354.577	-0.302368	0.04335	ENSMUST00000006301
XLOC_031889	Dcaf15	chr8:86620970-86628661	113.23	91.9627	-0.300134	0.04715	ENSMUST00000041367
XLOC_001272	Aamp	chr1:74326420-74331254	546.408	447.517	-0.288035	0.0499	ENSMUST00000006462
XLOC_026739	Iqub	chr6:24394864-24465067	43.1034	53.3355	0.307295	0.04675	ENSMUST00000052277
XLOC_028847	Rnf40	chr7:134732211-134747119	58.0434	72.1709	0.314286	0.04155	ENSMUST00000033088
XLOC_024984	Fbxl5	chr5:44135854-44234510	31.9607	39.9325	0.321264	0.04885	ENSMUST00000047857
XLOC_021310	Ncbp1	chr4:46051806-46209183	111.065	138.977	0.323439	0.04895	ENSMUST00000030014
XLOC_028291	Nomo1	chr7:53289065-53339582	26.1188	32.7456	0.326216	0.04305	ENSMUST00000033121
XLOC_015363	Ccdc147	chr19:48012201-48109869	36.1364	45.3309	0.327044	0.03815	ENSMUST00000066308
XLOC_025186	Ccni	chr5:93610958-93635521	44.5728	56.1712	0.333667	0.0325	ENSMUST00000058550
XLOC_015816	Pcgf6	chr19:47108108-47125380	21.4546	27.0967	0.336832	0.04735	ENSMUST00000026032
XLOC_003095	Cry1	chr10:84594446-84647799	14.4205	18.2206	0.337449	0.04345	ENSMUST00000020227
XLOC_017242	Xrn2	chr2:146838731-146903736	14.0091	17.7154	0.338636	0.04115	ENSMUST00000028921
XLOC_014804	Zfp608	chr18:55047698-55239068	7.8359	9.92754	0.341338	0.04655	ENSMUST00000064763
XLOC_016105	Thnsl1	chr2:21127350-21136636	15.6003	19.7881	0.343061	0.04575	ENSMUST00000054591
XLOC_019513	Larp1b	chr3:40754552-40781715	161.766	205.224	0.34329	0.0261	ENSMUST00000048490
XLOC_018821	Ckap2l	chr2:129072111-129122948	27.705	35.1522	0.34347	0.0309	ENSMUST00000052708
XLOC_032595	Zw10	chr9:48863736-48886877	9.25625	11.7457	0.343632	0.04765	ENSMUST00000034803
XLOC_003559	Psme4	chr11:30671725-30780361	57.289	72.7015	0.343727	0.02435	ENSMUST00000041231
XLOC_033003	Rhoa	chr9:108208535-108240270	14.867	18.8747	0.344343	0.04535	ENSMUST00000007959
XLOC_029933	Gm10619	chr7:80953107-80961389	21.7567	27.6671	0.346708	0.03755	ENSMUST00000098372
XLOC_027973	Zfp526	chr7:26006469-26012526	10.4836	13.3469	0.34837	0.0431	ENSMUST00000055604
XLOC_001095	Tmem131	chr1:36849035-36996372	6.11146	7.81654	0.355014	0.03445	ENSMUST00000027290
XLOC_014930	Zfp407	chr18:84297418-84759117	3.0383	3.89251	0.357438	0.048	ENSMUST00000125763
XLOC_015749	Tctn3	chr19:40670935-40686723	14.3889	18.4552	0.359065	0.04755	ENSMUST00000025981
XLOC_031452	Tsnax	chr8:127536896-127558092	11.8506	15.2075	0.359813	0.0359	ENSMUST00000075896
XLOC_019094	Dsn1	chr2:156821000-156832890	15.0512	19.3805	0.364729	0.0493	ENSMUST00000103129
XLOC_015905	Upf2	chr2:5872514-5977749	4.91686	6.33684	0.366026	0.04025	ENSMUST00000060092
XLOC_003035	Ap3d1	chr10:80169722-80204956	29.9308	38.5895	0.36658	0.01765	ENSMUST00000020420
XLOC_002595	Cs	chr10:127774887-127799535	9.35935	12.0995	0.370462	0.03255	ENSMUST00000005826
XLOC_001859	Kctd3	chr1:190794976-190831719	4.46688	5.77624	0.370864	0.04135	ENSMUST00000085678
XLOC_008949	Flnb	chr14:8650470-8784102	2.41268	3.12234	0.371989	0.03875	ENSMUST00000052678
XLOC_000683	Uchl5	chr1:145624407-145654596	11.6678	15.1713	0.378811	0.03385	ENSMUST00000018333
XLOC_014914	Adnp2	chr18:80323076-80348221	6.5839	8.56754	0.379938	0.02645	ENSMUST00000066743
XLOC_025695	C1galt1	chr6:7794841-7822047	4.79967	6.2477	0.380391	0.0477	ENSMUST00000040159
XLOC_007713	Tdp2	chr13:24923547-24934022	6.37144	8.29942	0.381391	0.0438	ENSMUST00000038039
XLOC_019976	Wdr47	chr3:108394196-108448637	5.55247	7.23841	0.382542	0.04965	ENSMUST00000051145
XLOC_030070	4632434I11Rik	chr7:100006038-100022743	20.3408	26.5281	0.383142	0.02415	ENSMUST00000032877
XLOC_023977	Rgs12	chr5:35292093-35382293	12.8723	16.8027	0.384427	0.04295	ENSMUST00000030984
XLOC_005663	Dhx40	chr11:86582347-86621198	48.2352	62.9829	0.384875	0.01415	ENSMUST00000018569
XLOC_017506	Cse1l	chr2:166731539-166771889	11.5143	15.049	0.386242	0.0361	ENSMUST00000002790
XLOC_003211	Rab21	chr10:114726918-114752647	8.84255	11.5579	0.386342	0.03525	ENSMUST00000163154
XLOC_009075	Ncoa4	chr14:32973050-32993041	25.1544	32.8981	0.387195	0.0442	ENSMUST00000111994
XLOC_011386	Plxnb2	chr15:88985978-89011218	7.49771	9.80879	0.387624	0.0359	ENSMUST00000109331
XLOC_026008	Tax1bp1	chr6:52663722-52716774	40.3732	52.8638	0.388884	0.02325	ENSMUST00000080723
XLOC_014267	Sap130	chr18:31794024-31882715	12.1806	15.9504	0.389009	0.0187	ENSMUST00000025109
XLOC_001198	Sumo1	chr1:59696277-59727678	28.6491	37.5195	0.38915	0.02485	ENSMUST00000091374
XLOC_000937	Ints7	chr1:193399641-193446551	4.48826	5.88499	0.390885	0.02685	ENSMUST00000045450
XLOC_032646	Rcn2	chr9:55889651-55909689	11.2905	14.8049	0.390969	0.0379	ENSMUST00000114276
XLOC_024660	Elfn1	chr5:140383896-140450665	6.50968	8.55004	0.393344	0.02395	ENSMUST00000050519
XLOC_021262	Atp8b5	chr4:43280030-43386705	19.9657	26.2362	0.394034	0.02015	ENSMUST00000107942
XLOC_016245	Nup188	chr2:30093012-30199786	62.0946	81.6404	0.394815	0.0145	ENSMUST00000064447
XLOC_001393	Stk25	chr1:95408655-95532299	70.7315	93.0386	0.395475	0.0275	ENSMUST00000027498
XLOC_004233	Ddx52	chr11:83755563-83776590	10.1931	13.4099	0.395703	0.0201	ENSMUST00000049257
XLOC_008413	Cdkal1	chr13:29283614-29947543	18.0474	23.7568	0.396547	0.03135	ENSMUST00000006353
XLOC_025369	Ccdc60	chr5:116573622-116738994	114.702	151.122	0.397822	0.00935	ENSMUST00000050178
XLOC_014853	Nars	chr18:64659318-64676211	7.03156	9.27864	0.400068	0.0277	ENSMUST00000025483
XLOC_008688	BC018507	chr13:70727566-70776512	1.24089	1.63801	0.400561	0.0349	ENSMUST00000043493
XLOC_004025	Txndc17	chr11:72021048-72023517	18.67	24.681	0.402678	0.02845	ENSMUST00000021158
XLOC_007796	Prpf4b	chr13:34967362-34994746	2.69772	3.56958	0.404012	0.03585	ENSMUST00000077853
XLOC_011062	Rnf19a	chr15:36169688-36212902	93.0507	123.225	0.405207	0.00675	ENSMUST00000022890
XLOC_010121	Chd8	chr14:52817176-52857466	2.96908	3.93647	0.406885	0.03585	ENSMUST00000089752
XLOC_028571	Rrm1	chr7:109590208-109618285	9.23455	12.2593	0.40876	0.01575	ENSMUST00000033283
XLOC_025610	Usp42	chr5:144471193-144493149	27.92	37.0902	0.409739	0.0143	ENSMUST00000053287
XLOC_007526	Wdr60	chr12:117445522-117501498	17.5684	23.341	0.409879	0.01125	ENSMUST00000039349
XLOC_003078	4932415D10Rik	chr10:81744860-81748023	21.3375	28.3785	0.411408	0.013	ENSMUST00000171401
XLOC_033580	Ptplad1	chr9:64834791-64869524	8.80692	11.7182	0.412044	0.0205	ENSMUST00000036615
XLOC_036206	Taf7l	chrX:130994656-131011029	5.80545	7.72794	0.412677	0.03865	ENSMUST00000009740
XLOC_014669	Slc39a6	chr18:24738381-24762318	22.9914	30.6382	0.414237	0.0099	ENSMUST00000070726
XLOC_006129	Ube2o	chr11:116399053-116442761	14.5243	19.3615	0.414724	0.01395	ENSMUST00000082152
XLOC_025423	Ift81	chr5:123000212-123064527	14.7671	19.7046	0.416145	0.0413	ENSMUST00000031426
XLOC_000886	Parp1	chr1:182499085-182531384	19.921	26.6211	0.418278	0.00985	ENSMUST00000027777
XLOC_019338	Sycp2	chr2:178079997-178142390	17.8262	23.8335	0.418988	0.0197	ENSMUST00000081134
XLOC_025002	Dhx15	chr5:52541447-52581758	17.9375	24.0066	0.420447	0.0119	ENSMUST00000031061
XLOC_016867	Abtb2	chr2:103406466-103558580	1.56638	2.0981	0.42165	0.04745	ENSMUST00000076212
XLOC_003138	Gm872	chr10:92238363-92544363	5.87641	7.87722	0.422752	0.0191	ENSMUST00000168110
XLOC_015023	Cdc42bpg	chr19:6306455-6325652	1.52262	2.04469	0.425327	0.0299	ENSMUST00000025681
XLOC_024513	Hip1r	chr5:124423636-124453220	11.3512	15.256	0.426533	0.00985	ENSMUST00000000939
XLOC_001968	Ahi1	chr10:20672390-20800234	29.2639	39.3433	0.426999	0.00625	ENSMUST00000105525
XLOC_026347	Thumpd3	chr6:112996218-113027327	48.5946	65.3869	0.428205	0.0298	ENSMUST00000032398
XLOC_033555	Kif23	chr9:61765086-61794606	8.11008	10.9173	0.428831	0.0164	ENSMUST00000034815
XLOC_008875	Nnt	chr13:120124254-120197804	13.6847	18.4332	0.429743	0.0276	ENSMUST00000099149
XLOC_033701	Me1	chr9:86474969-86593867	36.1545	48.7055	0.429907	0.0075	ENSMUST00000034989
XLOC_033042	Setd2	chr9:110435100-110521137	4.69199	6.33203	0.432468	0.01945	ENSMUST00000153838
XLOC_002298	Cirbp	chr10:79628729-79635531	16.4774	22.2423	0.432815	0.041	ENSMUST00000105365
XLOC_023785	Akap9	chr5:3928053-4080209	2.81314	3.79954	0.433644	0.03195	ENSMUST00000044492
XLOC_029510	Uba2	chr7:34925707-34954618	34.9284	47.1936	0.43419	0.01	ENSMUST00000102746
XLOC_014600	Zfp438	chr18:5210028-5334437	25.423	34.3514	0.43423	0.00785	ENSMUST00000063989
XLOC_005003	Erlec1	chr11:30829783-30854335	9.47285	12.8076	0.435132	0.03305	ENSMUST00000073192
XLOC_032380	Ilf3	chr9:21172386-21216164	23.6583	32.0052	0.435958	0.03055	ENSMUST00000067646
XLOC_014090	Fam98a	chr17:75936425-75951286	23.4215	31.7236	0.437726	0.00735	ENSMUST00000112507
XLOC_010788	1500009C09Rik	chr15:82082826-82091183	4.83594	6.55262	0.438277	0.04115	ENSMUST00000143238
XLOC_003097	Prdm4	chr10:85354714-85379887	12.8196	17.3756	0.438711	0.00995	ENSMUST00000037646
XLOC_011961	Usp25	chr16:77014313-77117024	13.0108	17.6394	0.439095	0.01115	ENSMUST00000023580
XLOC_003403	Ap1b1	chr11:4886826-4942732	12.1694	16.5065	0.439774	0.0194	ENSMUST00000009234
XLOC_020260	Ccdc39	chr3:33698876-33743232	36.1734	49.174	0.442964	0.01565	ENSMUST00000029222
XLOC_033280	Dpy19l1	chr9:24146100-24307584	19.6513	26.7278	0.443713	0.00705	ENSMUST00000142064
XLOC_009825	Ecd	chr14:21139080-21167343	25.162	34.3011	0.447009	0.00635	ENSMUST00000022344
XLOC_002502	Glipr1l2	chr10:111520409-111545154	7.72442	10.5382	0.448135	0.04135	ENSMUST00000020434
XLOC_020125	Odf2l	chr3:144781552-144816879	8.01916	10.9436	0.448557	0.0184	ENSMUST00000098538
XLOC_000576	Rab3gap1	chr1:129765349-129840445	4.58251	6.25379	0.448593	0.0177	ENSMUST00000037649
XLOC_023287	Rlf	chr4:120817977-120887689	2.83545	3.87235	0.449629	0.01715	ENSMUST00000056635
XLOC_027131	Stambp	chr6:83493199-83522498	22.8096	31.1599	0.450052	0.0074	ENSMUST00000068054
XLOC_030339	Eif4g2	chr7:118211498-118226544	75.3347	103.063	0.452136	0.03405	ENSMUST00000161051
XLOC_016975	Fam98b	chr2:117075474-117097276	7.78925	10.6625	0.452986	0.0185	ENSMUST00000028825
XLOC_025422	Atp2a2	chr5:122903530-122952183	19.2404	26.3493	0.45363	0.0042	ENSMUST00000031423
XLOC_030449	Taok2	chr7:134009191-134028217	7.172	9.82357	0.453872	0.04925	ENSMUST00000117394
XLOC_031996	Cdh11	chr8:105156894-105309011	0.82436	1.13025	0.455293	0.04775	ENSMUST00000075190
XLOC_012042	Morc3	chr16:93832365-93876317	9.36941	12.8474	0.455451	0.00745	ENSMUST00000044068
XLOC_007590	Amph	chr13:19040239-19242782	2.47816	3.39969	0.456132	0.0232	ENSMUST00000003345
XLOC_017635	Osbpl2	chr2:179854010-179897385	5.84932	8.02646	0.456497	0.021	ENSMUST00000040668
XLOC_008833	Ipo11	chr13:107584518-107726995	6.22999	8.54991	0.456679	0.014	ENSMUST00000080856
XLOC_013784	Abcf1	chr17:36093763-36106706	19.0993	26.2185	0.457064	0.00855	ENSMUST00000043757
XLOC_008810	Rad17	chr13:101387119-101421014	12.6979	17.4401	0.457824	0.0073	ENSMUST00000022136
XLOC_007868	Iars	chr13:49777468-49829636	3.93237	5.40345	0.458483	0.0459	ENSMUST00000047363
XLOC_021644	Atg4c	chr4:98860624-98926478	4.18317	5.74913	0.458749	0.02445	ENSMUST00000030279
XLOC_031862	Smad1	chr8:81862293-81923417	5.5364	7.61435	0.459771	0.012	ENSMUST00000066091
XLOC_016789	Fnbp4	chr2:90585526-90621178	3.66293	5.03968	0.460337	0.0494	ENSMUST00000013759
XLOC_010216	Efha1	chr14:58535116-58618099	3.30579	4.55414	0.462183	0.02125	ENSMUST00000022543
XLOC_022926	Psip1	chr4:83063627-83132363	55.9438	77.1021	0.462792	0.00895	ENSMUST00000030207
XLOC_032269	Cwf19l2	chr9:3404084-3479236	2.11214	2.91151	0.46306	0.0218	ENSMUST00000027027
XLOC_033140	Kif15	chr9:122860198-122927843	4.67518	6.44746	0.463708	0.0093	ENSMUST00000040717
XLOC_033434	Cep164	chr9:45575028-45636774	10.5926	14.6113	0.464033	0.02525	ENSMUST00000117194
XLOC_020167	Lrriq3	chr3:154756397-154857242	12.7614	17.6054	0.464232	0.03285	ENSMUST00000029833
XLOC_011218	Zc3h3	chr15:75584861-75672345	4.83224	6.66695	0.464336	0.0119	ENSMUST00000100538
XLOC_009836	Ndst2	chr14:21542951-21549766	8.6363	11.919	0.464781	0.0072	ENSMUST00000047490
XLOC_014000	Ptprs	chr17:56551850-56615906	4.90318	6.76867	0.465155	0.01735	ENSMUST00000067538
XLOC_025179	Nup54	chr5:92844565-92864245	3.81094	5.27121	0.467988	0.02965	ENSMUST00000038514
XLOC_014762	Yipf5	chr18:40364518-40379053	20.6277	28.5336	0.468073	0.0055	ENSMUST00000025364
XLOC_011897	C330027C09Rik	chr16:48994297-49019822	8.73194	12.0826	0.468555	0.0091	ENSMUST00000048374
XLOC_019352	Dido1	chr2:180392668-180444704	5.93176	8.20813	0.468594	0.033	ENSMUST00000087517
XLOC_019490	4932438A13Rik	chr3:36762027-36958957	8.43498	11.6794	0.469515	0.0397	ENSMUST00000057272
XLOC_013419	Pabpc6	chr17:9859361-9862569	116.82	161.801	0.469934	0.0021	ENSMUST00000057190
XLOC_007085	Nemf	chr12:70412530-70458153	6.03556	8.36193	0.470349	0.009	ENSMUST00000021368
XLOC_024403	Ankrd13a	chr5:115177415-115256209	53.6475	74.334	0.470513	0.0279	ENSMUST00000102578
XLOC_002127	Gcc2	chr10:57718244-57768347	3.39145	4.69945	0.470586	0.0388	ENSMUST00000057659
XLOC_011439	Col2a1	chr15:97806032-97835155	6.26105	8.67683	0.470763	0.00875	ENSMUST00000088355
XLOC_013291	Wdr43	chr17:71965554-72008371	1.34571	1.866	0.471578	0.03495	ENSMUST00000047086
XLOC_013308	Birc6	chr17:74927634-75103113	2.51779	3.49305	0.472326	0.0073	ENSMUST00000024879
XLOC_013913	Capn11	chr17:45767152-45796274	21.3919	29.6823	0.472538	0.0066	ENSMUST00000120717
XLOC_011167	Lrrc6	chr15:66211419-66332472	27.9709	38.8251	0.473063	0.0048	ENSMUST00000023006
XLOC_033784	Dnajc13	chr9:104053926-104165260	3.06771	4.25872	0.47326	0.02225	ENSMUST00000035170
XLOC_023776	Fam133b	chr5:3543843-3569810	10.6443	14.7889	0.474425	0.0102	ENSMUST00000115527
XLOC_032305	Sesn3	chr9:14080744-14130582	9.7872	13.5993	0.474566	0.0085	ENSMUST00000034507
XLOC_007827	Hivep1	chr13:42147389-42280395	2.05019	2.84877	0.474581	0.00935	ENSMUST00000060148
XLOC_018239	Ttc30a1	chr2:75817162-75820024	5.81972	8.08916	0.475042	0.0095	ENSMUST00000099994
XLOC_019808	Tdrkh	chr3:94217217-94236555	6.69465	9.30651	0.475232	0.03	ENSMUST00000045245
XLOC_015457	Sf3b2	chr19:5273922-5295455	40.8377	56.775	0.475353	0.00215	ENSMUST00000025774
XLOC_010901	Spats2	chr15:98957008-99043637	30.0481	41.7871	0.475782	0.00305	ENSMUST00000063517
XLOC_001810	Ahctf1	chr1:181625427-181734807	28.3368	39.4118	0.475947	0.00465	ENSMUST00000027768
XLOC_028207	Zfp819	chr7:50862538-50873655	7.4998	10.4364	0.4767	0.03295	ENSMUST00000032661
XLOC_008085	Ap3b1	chr13:95128914-95336271	24.5996	34.2604	0.477909	0.0018	ENSMUST00000167953
XLOC_018035	Strbp	chr2:37298798-37559379	22.8943	31.8872	0.477989	0.0381	ENSMUST00000072186
XLOC_032128	4632415K11Rik	chr8:122284486-122302316	4.77014	6.64974	0.479267	0.01305	ENSMUST00000049156
XLOC_016634	Dnajc10	chr2:80155622-80194200	15.6044	21.7544	0.47935	0.0044	ENSMUST00000028392
XLOC_009524	Wdfy2	chr14:63455744-63575723	2.0455	2.85206	0.479546	0.03525	ENSMUST00000014691
XLOC_030703	Cul4a	chr8:13105620-13147940	15.3336	21.3912	0.480319	0.0109	ENSMUST00000016680
XLOC_004429	Cdc6	chr11:98769114-98785254	3.99523	5.57404	0.480444	0.02895	ENSMUST00000093937
XLOC_028176	2610021A01Rik	chr7:48854630-48883903	1.79882	2.51265	0.482154	0.0189	ENSMUST00000163475
XLOC_008568	H2afy	chr13:56174979-56237722	18.1538	25.3651	0.482573	0.01845	ENSMUST00000016081
XLOC_023574	Fhad1	chr4:141441568-141570997	8.84461	12.3633	0.483196	0.02435	ENSMUST00000105780
XLOC_033168	Birc2	chr9:7818235-7835255	45.3631	63.4302	0.483653	0.0019	ENSMUST00000074246
XLOC_006020	Tex2	chr11:106363460-106474737	80.7843	112.967	0.483748	0.00245	ENSMUST00000042780
XLOC_016603	Hnrnpa3	chr2:75497300-75507464	16.296	22.7942	0.484149	0.04865	ENSMUST00000111964
XLOC_034082	4930402K13Rik	chrX:8681687-8683468	3.46856	4.85202	0.484248	0.0196	ENSMUST00000059967
XLOC_005533	Ccdc55	chr11:76857793-76891937	3.861	5.40354	0.48493	0.02105	ENSMUST00000102494
XLOC_028526	Prkrir	chr7:105851612-105866572	1.49803	2.09687	0.485168	0.0305	ENSMUST00000033009
XLOC_028726	Usp47	chr7:119167019-119254900	36.1646	50.6362	0.485592	0.00245	ENSMUST00000106653
XLOC_002600	Smarcc2	chr10:127896291-127927229	18.7529	26.272	0.486412	0.01595	ENSMUST00000105235
XLOC_027308	Plxnd1	chr6:115904828-115945023	0.432163	0.605454	0.486444	0.0378	ENSMUST00000015511
XLOC_013317	Gm10093	chr17:78890904-78892881	4.10447	5.75192	0.486847	0.0197	ENSMUST00000079363
XLOC_004104	Ywhae	chr11:75546370-75579347	51.7572	72.5364	0.486947	0.0076	ENSMUST00000067664
XLOC_027978	Megf8	chr7:26102182-26150936	2.0882	2.92761	0.487468	0.00725	ENSMUST00000128119
XLOC_025697	Mios	chr6:8159221-8186274	10.3768	14.5546	0.488108	0.00395	ENSMUST00000040017
XLOC_003312	Pa2g4	chr10:127994821-128002990	29.7626	41.8231	0.490798	0.00735	ENSMUST00000026425
XLOC_020413	B3galnt1	chr3:69378107-69402783	4.55131	6.41055	0.494166	0.0131	ENSMUST00000061826
XLOC_020045	4930422G04Rik	chr3:127256406-127320939	1.49636	2.11061	0.496197	0.0096	ENSMUST00000043108
XLOC_030536	Bnip3	chr7:146082518-146101202	3.70546	5.227	0.49633	0.03365	ENSMUST00000106112
XLOC_001805	Hnrnpu	chr1:180249260-180267928	28.3178	39.9522	0.496567	0.03725	ENSMUST00000037748
XLOC_006646	Ttc8	chr12:100158783-100221448	2.74689	3.87912	0.497933	0.0436	ENSMUST00000085109
XLOC_028841	Fbrs	chr7:134628734-134635027	10.2753	14.5118	0.498054	0.0047	ENSMUST00000048896
XLOC_028725	Ctr9	chr7:118172464-118199891	9.02536	12.7494	0.498372	0.01555	ENSMUST00000005749
XLOC_029545	AI987944	chr7:48629141-48648630	20.1346	28.4441	0.498452	0.00385	ENSMUST00000071804
XLOC_031983	Cnot1	chr8:98243350-98345628	44.7581	63.2543	0.499015	0.0047	ENSMUST00000098473
XLOC_030631	Cttn	chr7:151621637-151656914	3.12593	4.41773	0.499021	0.0139	ENSMUST00000033407
XLOC_004082	Smg6	chr11:74711572-74977950	16.9662	23.98	0.499169	0.0269	ENSMUST00000045281
XLOC_014973	Spnb3	chr19:4711207-4752353	0.798019	1.12951	0.501206	0.0131	ENSMUST00000008991
XLOC_026662	Hepacam2	chr6:3407095-3444498	1.88443	2.66912	0.502233	0.02525	ENSMUST00000049985
XLOC_033526	Csk	chr9:57474453-57493460	2.5685	3.63816	0.50228	0.0137	ENSMUST00000034863
XLOC_031713	D030016E14Rik	chr8:48575468-48618824	5.14	7.28684	0.503526	0.00975	ENSMUST00000039061
XLOC_014088	Nlrc4	chr17:74825634-74858448	2.48535	3.52659	0.504821	0.01095	ENSMUST00000052124
XLOC_011066	Pabpc1	chr15:36525415-36538728	312.796	443.929	0.50511	0.0014	ENSMUST00000001809
XLOC_011542	Calcoco1	chr15:102537209-102552609	3.74367	5.32734	0.508964	0.0153	ENSMUST00000023818
XLOC_032412	Ncapd3	chr9:26837759-26902896	2.796	3.97965	0.509274	0.02565	ENSMUST00000073127
XLOC_007588	Vps41	chr13:18809160-18958678	3.28489	4.67689	0.509705	0.00745	ENSMUST00000072961
XLOC_013399	Ezr	chr17:6877807-6987133	1.4255	2.0318	0.511287	0.04525	ENSMUST00000064234
XLOC_025215	Sec31a	chr5:100790668-100845253	15.8729	22.6446	0.512605	0.00265	ENSMUST00000046296
XLOC_025254	Hfm1	chr5:107269210-107355340	2.85137	4.07411	0.51483	0.01705	ENSMUST00000117588
XLOC_030975	Nek1	chr8:63471991-63673445	4.09046	5.84957	0.516067	0.01935	ENSMUST00000034065
XLOC_020238	Ect2	chr3:26996143-27052800	6.4627	9.24413	0.516399	0.01395	ENSMUST00000108298
XLOC_033895	Cnot10	chr9:114494995-114549192	10.8198	15.4793	0.516666	0.00205	ENSMUST00000070117
XLOC_008869	Parp8	chr13:117643630-117814323	1.61999	2.31847	0.517191	0.01765	ENSMUST00000022239
XLOC_009514	Sacs	chr14:61757293-61877327	0.840751	1.20343	0.5174	0.0118	ENSMUST00000119943
XLOC_016674	Ssrp1	chr2:84838739-84887266	14.1898	20.3114	0.517434	0.02395	ENSMUST00000077798
XLOC_005997	Cdc27	chr11:104364058-104411934	20.3978	29.214	0.518243	0.02845	ENSMUST00000106962
XLOC_031594	Ckap2	chr8:23278623-23296291	4.06405	5.82646	0.519701	0.00855	ENSMUST00000046916
XLOC_033838	Ccdc36	chr9:108305972-108330815	3.88117	5.56521	0.519945	0.00635	ENSMUST00000076592
XLOC_024542	Piwil1	chr5:129242120-129261349	68.6245	98.4576	0.52078	0.0006	ENSMUST00000086056
XLOC_033070	Dync1li1	chr9:114597907-114633420	2.18951	3.14323	0.521638	0.01655	ENSMUST00000047404
XLOC_030883	AI429214	chr8:38056628-38058585	14.4438	20.7367	0.52174	0.00295	ENSMUST00000098825
XLOC_002097	Ascc3	chr10:50312474-50571008	7.63456	10.9627	0.521983	0.0014	ENSMUST00000035606
XLOC_027763	Zfp110	chr7:13420109-13435926	28.893	41.5132	0.522853	0.00485	ENSMUST00000004614
XLOC_004497	Dhx8	chr11:101594232-101628672	12.17	17.4939	0.523518	0.00195	ENSMUST00000039152
XLOC_019639	Ppid	chr3:79395263-79407572	8.00028	11.5047	0.524096	0.02775	ENSMUST00000029382
XLOC_018801	Mall	chr2:127530121-127555668	1.13113	1.62662	0.524115	0.0336	ENSMUST00000028856
XLOC_008220	Gtpbp4	chr13:8971316-8995263	6.53231	9.39858	0.52485	0.0032	ENSMUST00000021574
XLOC_010882	Tmem106c	chr15:97794709-97800705	14.2806	20.5511	0.525158	0.00275	ENSMUST00000064200
XLOC_008089	Wdr41	chr13:95746298-95793269	2.11751	3.04876	0.525857	0.0138	ENSMUST00000160801
XLOC_011112	Rad21	chr15:51794150-51823306	5.57787	8.03359	0.526331	0.00315	ENSMUST00000022927
XLOC_015707	Acta2	chr19:34315579-34329826	1.51399	2.18185	0.527193	0.02835	ENSMUST00000039631
XLOC_007037	Baz1a	chr12:55993975-56115335	13.2535	19.1042	0.527508	0.003	ENSMUST00000173433
XLOC_005535	Efcab5	chr11:76903416-77002470	20.5802	29.6828	0.52837	0.00865	ENSMUST00000108400
XLOC_031287	Ctcf	chr8:108160467-108206822	3.12536	4.50878	0.528715	0.01135	ENSMUST00000005841
XLOC_023364	CK137956	chr4:127604835-127648195	29.0024	41.8517	0.529112	0.0019	ENSMUST00000030614
XLOC_006270	Wdr35	chr12:8980697-9035653	35.6166	51.4408	0.530366	0.0014	ENSMUST00000111113
XLOC_005397	Polr2a	chr11:69547498-69572139	9.4617	13.6685	0.530688	0.0013	ENSMUST00000058470
XLOC_008747	Msh3	chr13:92981835-93159008	4.0529	5.8574	0.531307	0.0255	ENSMUST00000022220
XLOC_005032	Ccdc99	chr11:34622691-34647143	3.05235	4.41316	0.531892	0.00965	ENSMUST00000093191
XLOC_033551	Lrrc49	chr9:60416665-60538204	11.8844	17.2109	0.534246	0.0218	ENSMUST00000166168
XLOC_008766	Aggf1	chr13:96120637-96145307	4.11583	5.97387	0.53748	0.00485	ENSMUST00000022189
XLOC_024649	Heatr2	chr5:139493259-139662464	12.3055	17.8664	0.537951	0.01265	ENSMUST00000026975
XLOC_017498	Ncoa3	chr2:165818135-165981163	3.17177	4.60937	0.539284	0.0167	ENSMUST00000109252
XLOC_012643	Pde10a	chr17:8718236-9179513	9.45449	13.7448	0.539811	0.0346	ENSMUST00000115720
XLOC_033095	Dlec1	chr9:119011595-119066211	6.56667	9.55326	0.540832	0.01215	ENSMUST00000140326
XLOC_015219	Uhrf2	chr19:30105002-30168212	2.93181	4.26723	0.54151	0.009	ENSMUST00000025739
XLOC_032424	Nfrkb	chr9:31193776-31228918	3.7484	5.46191	0.543132	0.0491	ENSMUST00000086167
XLOC_015471	Pcnxl3	chr19:5664634-5688908	5.19142	7.56493	0.543198	0.0038	ENSMUST00000113615
XLOC_026576	Atf7ip	chr6:136467371-136555898	7.73468	11.2919	0.545873	0.00165	ENSMUST00000032335
XLOC_021774	Stil	chr4:114672722-114715801	4.8708	7.1124	0.546178	0.0072	ENSMUST00000030490
XLOC_000213	Sgol2	chr1:58011944-58082743	8.5823	12.5325	0.546238	0.0045	ENSMUST00000027202
XLOC_018285	Zdhhc5	chr2:84511472-84555337	35.4583	51.7866	0.546456	0.0034	ENSMUST00000035840
XLOC_021153	Mdn1	chr4:32744093-32862182	3.28768	4.80677	0.547998	0.00125	ENSMUST00000071642
XLOC_006722	Ccnk	chr12:109424579-109441569	38.8474	56.8136	0.548421	0.01415	ENSMUST00000101055
XLOC_021979	Phc2	chr4:128331981-128430125	17.6515	25.8313	0.54933	0.00285	ENSMUST00000106079
XLOC_018060	Gtdc1	chr2:44419931-44783177	5.12301	7.50281	0.550441	0.0284	ENSMUST00000049051
XLOC_025635	Rnf6	chr5:147020767-147033131	4.62293	6.77373	0.551144	0.04645	ENSMUST00000161859
XLOC_019126	Zhx3	chr2:160557035-160731738	14.5162	21.2756	0.551533	0.0183	ENSMUST00000109460
XLOC_002987	Trappc10	chr10:77649469-77707387	4.87024	7.14748	0.553442	0.0016	ENSMUST00000000384
XLOC_025088	Lrrc66	chr5:73997881-74023744	1.21077	1.77699	0.553509	0.0152	ENSMUST00000087177
XLOC_006371	Twistnb	chr12:34114488-34124245	1.52631	2.24127	0.554266	0.0179	ENSMUST00000020877
XLOC_008014	Brd9	chr13:74075285-74098342	9.79342	14.4036	0.556546	0.00185	ENSMUST00000099384
XLOC_013684	4921501E09Rik	chr17:33201087-33205003	9.32778	13.7356	0.558318	0.0011	ENSMUST00000024121
XLOC_015686	9930021J03Rik	chr19:29788891-29880479	3.38104	4.98051	0.558827	0.03695	ENSMUST00000177155
XLOC_014843	Fbxo38	chr18:62663722-62708397	19.3988	28.5774	0.558905	0.00045	ENSMUST00000048688
XLOC_026776	Copg2	chr6:30673546-30846794	6.64007	9.79339	0.560609	0.02355	ENSMUST00000048774
XLOC_034715	Kif4	chrX:97818221-97922553	0.63863	0.94208	0.560869	0.0404	ENSMUST00000048962
XLOC_024501	Wdr66	chr5:123702110-123777493	3.65433	5.39129	0.561023	0.04295	ENSMUST00000121964
XLOC_015187	Gm9938	chr19:23797768-23799524	1.78213	2.6297	0.561296	0.0213	ENSMUST00000067077
XLOC_026808	Cnot4	chr6:34972065-35083737	14.1442	20.8864	0.562353	0.01125	ENSMUST00000114993
XLOC_029383	Hnrnpul1	chr7:26506516-26539749	48.8163	72.1094	0.562823	0.00035	ENSMUST00000043765
XLOC_009492	Zmym2	chr14:57505489-57579182	8.76163	12.95	0.563677	0.00125	ENSMUST00000022511
XLOC_033757	Pik3cb	chr9:98938820-99041040	1.8023	2.66398	0.563741	0.0065	ENSMUST00000035037
XLOC_000921	D1Pas1	chr1:188791294-188794506	44.4626	65.742	0.564223	0.0003	ENSMUST00000045108
XLOC_032727	2010321M09Rik	chr9:64808638-64834781	8.12722	12.0195	0.564537	0.00325	ENSMUST00000170517
XLOC_014294	Kif20a	chr18:34784277-34811389	18.6419	27.5736	0.564737	0.022	ENSMUST00000167161
XLOC_007867	Nol8	chr13:49748718-49774384	35.6646	52.7594	0.564935	0.0004	ENSMUST00000021824
XLOC_004141	BC017647	chr11:77908161-77970202	1.6625	2.46081	0.565779	0.04065	ENSMUST00000073705
XLOC_032386	Smarca4	chr9:21420612-21508674	11.9485	17.6909	0.566185	0.0029	ENSMUST00000174008
XLOC_016435	Rif1	chr2:51928356-51977903	6.9211	10.255	0.567251	0.0022	ENSMUST00000112692
XLOC_031933	Brd7	chr8:90854937-90886093	4.6549	6.90641	0.569185	0.0087	ENSMUST00000034085
XLOC_018769	Myef2	chr2:124893859-124949397	4.8922	7.26581	0.570639	0.0171	ENSMUST00000067780
XLOC_000222	Gm10068	chr1:58703451-58705161	0.779686	1.15867	0.571511	0.0475	ENSMUST00000081455
XLOC_027211	Nup210	chr6:90963061-91066823	0.384332	0.571888	0.573381	0.0239	ENSMUST00000032179
XLOC_028794	Rbbp6	chr7:130109199-130146071	9.46836	14.0893	0.573414	0.0098	ENSMUST00000052135
XLOC_020863	Ap1ar	chr3:127492789-127540410	2.43935	3.63082	0.573797	0.00855	ENSMUST00000051737
XLOC_011538	Atf7	chr15:102364007-102455881	1.89478	2.82103	0.574193	0.04285	ENSMUST00000064254
XLOC_006449	Pnn	chr12:60167905-60175004	3.87519	5.77306	0.57507	0.00205	ENSMUST00000021381
XLOC_003480	Rab1	chr11:20101434-20126859	17.1409	25.5451	0.575606	0.01225	ENSMUST00000074741
XLOC_002369	Polr3b	chr10:84082076-84189922	2.01907	3.0094	0.575787	0.00535	ENSMUST00000077175
XLOC_022067	Trim63	chr4:133871034-133885544	0.914767	1.36376	0.576118	0.0363	ENSMUST00000105875
XLOC_025442	Rsrc2	chr5:124178438-124199421	4.40581	6.57018	0.576526	0.0398	ENSMUST00000050827
XLOC_017220	Csrp2bp	chr2:144194718-144233412	1.78218	2.65863	0.577045	0.0417	ENSMUST00000028911
XLOC_017078	Usp8	chr2:126533063-126609196	40.0591	59.7646	0.577163	0.01465	ENSMUST00000028841
XLOC_025490	Gtf2i	chr5:134713703-134790630	25.4528	38.0055	0.578385	0.02355	ENSMUST00000174354
XLOC_028013	2310022A10Rik	chr7:28338313-28367113	5.79761	8.66402	0.579577	0.0194	ENSMUST00000067386
XLOC_016859	Pamr1	chr2:102390168-102483198	0.891054	1.33194	0.57994	0.03365	ENSMUST00000028612
XLOC_016652	Zc3h15	chr2:83484591-83504779	8.15763	12.1962	0.580209	0.0466	ENSMUST00000081591
XLOC_014145	Calm2	chr17:87832751-87846275	192.083	287.281	0.580729	0.00015	ENSMUST00000040440
XLOC_008855	Ddx4	chr13:113388540-113442518	74.1864	110.97	0.580941	0.0003	ENSMUST00000099166
XLOC_031294	Edc4	chr8:108404780-108418923	16.5007	24.7137	0.582785	0.00835	ENSMUST00000040254
XLOC_009891	Dnahc1	chr14:32073560-32137082	16.0156	23.9922	0.583088	0.00015	ENSMUST00000170417
XLOC_024781	Dmtf1	chr5:9100736-9161776	5.23694	7.8522	0.584373	0.03355	ENSMUST00000071921
XLOC_004566	Ddx42	chr11:106078239-106110453	10.8148	16.2187	0.584651	0.0005	ENSMUST00000021046
XLOC_031351	Zfp1	chr8:114167342-114194908	1.60183	2.40295	0.585089	0.02035	ENSMUST00000077791
XLOC_011079	Ubr5	chr15:37897082-38008608	60.1338	90.2668	0.586019	5e-05	ENSMUST00000110336
XLOC_005123	Rufy1	chr11:50202787-50244627	1.85632	2.78691	0.586218	0.0143	ENSMUST00000020643
XLOC_028811	D430042O09Rik	chr7:132851389-133018311	16.3467	24.562	0.58743	0.00085	ENSMUST00000069660
XLOC_031853	Tmem184c	chr8:80119880-80134597	7.36847	11.083	0.588914	0.0093	ENSMUST00000034030
XLOC_003671	Zfp62	chr11:49016793-49032318	5.93885	8.93511	0.589303	0.00475	ENSMUST00000109197
XLOC_014737	Hars	chr18:36926183-36952216	7.34499	11.0557	0.589965	0.00535	ENSMUST00000001416
XLOC_011809	Wdr5b	chr16:36041275-36043059	1.33507	2.01061	0.590724	0.0169	ENSMUST00000042203
XLOC_020367	Dhx36	chr3:62273960-62310926	5.72817	8.64452	0.593712	0.00065	ENSMUST00000029336
XLOC_007021	Heatr5a	chr12:52976859-53072308	3.13617	4.73708	0.594992	0.0008	ENSMUST00000040583
XLOC_011133	Zhx1	chr15:57853830-57908096	3.67537	5.55465	0.595808	0.0136	ENSMUST00000070143
XLOC_032791	Rsl24d1	chr9:72949642-72971140	3.89223	5.88242	0.595813	0.03985	ENSMUST00000034738
XLOC_031642	Mak16	chr8:32260787-32279196	6.66312	10.0711	0.595959	0.04085	ENSMUST00000033983
XLOC_000569	Slc35f5	chr1:127457592-127492261	3.50167	5.29387	0.59628	0.00205	ENSMUST00000027580
XLOC_036455	Ppef1	chrX:157061025-157173697	3.80453	5.75726	0.597664	0.0039	ENSMUST00000071204
XLOC_028855	Zfp646	chr7:135008683-135039131	41.8529	63.3516	0.598054	0.0002	ENSMUST00000050383
XLOC_012588	Kcnj6	chr16:94970872-95219303	3.84115	5.81691	0.598714	0.0183	ENSMUST00000056268
XLOC_004702	Tnrc6c	chr11:117515602-117624753	5.36493	8.12748	0.599249	0.03035	ENSMUST00000138299
XLOC_017344	Bpifa6	chr2:153800680-153826231	1.46419	2.21938	0.600052	0.0214	ENSMUST00000109753
XLOC_030399	Cdr2	chr7:128100549-128125826	24.2413	36.7832	0.601579	0.0002	ENSMUST00000033169
XLOC_006418	Arhgap5	chr12:53617063-53668839	18.1882	27.6397	0.603739	0.00025	ENSMUST00000169946
XLOC_014654	Trappc8	chr18:20975724-21054579	7.22525	10.9802	0.603783	0.0011	ENSMUST00000025177
XLOC_012610	Scaf8	chr17:3114971-3198855	2.62632	3.99391	0.604759	0.0023	ENSMUST00000076734
XLOC_027836	Prkd2	chr7:17428282-17455810	1.6411	2.49662	0.605311	0.00405	ENSMUST00000086104
XLOC_000460	Rbm44	chr1:93041679-93067372	27.3129	41.5805	0.606325	5e-05	ENSMUST00000094698
XLOC_000985	Gm10567	chr1:9950251-9952890	0.457347	0.696566	0.606973	0.03705	ENSMUST00000097824
XLOC_035521	Gm9	chrX:34748496-34751036	14.7934	22.5323	0.607038	0.0015	ENSMUST00000101636
XLOC_011377	Brd1	chr15:88517729-88564663	3.52563	5.37581	0.6086	0.0323	ENSMUST00000109381
XLOC_015736	Noc3l	chr19:38862617-38893727	0.844598	1.28913	0.610066	0.00825	ENSMUST00000025963
XLOC_019910	Csde1	chr3:102824468-102862112	20.9647	32.058	0.612724	0.04655	ENSMUST00000029446
XLOC_030524	D7Ertd443e	chr7:141457944-141577344	13.3368	20.4219	0.614701	0.00105	ENSMUST00000166824
XLOC_015169	Trpm6	chr19:18824472-18967000	4.57375	7.00378	0.614757	0.00065	ENSMUST00000040489
XLOC_030334	Sbf2	chr7:117451526-117758436	8.96756	13.7348	0.61505	0.0025	ENSMUST00000164759
XLOC_013033	Psors1c2	chr17:35670145-35671592	1.34081	2.05384	0.615221	0.03825	ENSMUST00000025273
XLOC_031298	Nfatc3	chr8:108582739-108662425	1.35751	2.08192	0.616947	0.00545	ENSMUST00000163645
XLOC_032594	Usp28	chr9:48793489-48850622	1.54202	2.36508	0.617071	0.00585	ENSMUST00000047349
XLOC_021345	Zfp189	chr4:49534047-49544389	14.0986	21.6526	0.618985	0.00695	ENSMUST00000042964
XLOC_024981	Bod1l	chr5:42178780-42235407	2.0316	3.12176	0.619739	0.0003	ENSMUST00000050556
XLOC_007232	4930534B04Rik	chr12:92236931-92622849	19.2835	29.651	0.620717	0.0103	ENSMUST00000141429
XLOC_012073	Slx4	chr16:3979104-4003770	12.7793	19.6922	0.623817	0.03375	ENSMUST00000040790
XLOC_005819	Top2a	chr11:98854256-98885503	11.4036	17.5826	0.624666	0.0009	ENSMUST00000068031
XLOC_014183	Wac	chr18:7868829-7973545	13.4101	20.6843	0.62521	0.0176	ENSMUST00000074919
XLOC_031916	Vps35	chr8:87784295-87823412	16.9229	26.1341	0.626959	0.00015	ENSMUST00000034131
XLOC_023681	Kif1b	chr4:148550427-148681802	3.51912	5.43627	0.627402	0.01145	ENSMUST00000055647
XLOC_001467	Actr3	chr1:127289482-127332067	7.84248	12.1175	0.627713	0.0005	ENSMUST00000027579
XLOC_010036	Txndc16	chr14:45754122-45900905	3.34608	5.17258	0.628411	0.02745	ENSMUST00000139526
XLOC_008750	Zfyve16	chr13:93257062-93300823	3.53972	5.47266	0.628607	0.00085	ENSMUST00000022217
XLOC_001961	Il20ra	chr10:19432392-19479859	1.09942	1.7003	0.62905	0.01175	ENSMUST00000020185
XLOC_025950	Cul1	chr6:47403396-47476138	14.396	22.2701	0.629446	0.00855	ENSMUST00000031697
XLOC_007278	Btbd7	chr12:104022865-104116616	10.6814	16.5602	0.632624	0.0002	ENSMUST00000045652
XLOC_018167	Ttc21b	chr2:66022383-66094674	27.8901	43.2684	0.633562	5e-05	ENSMUST00000102718
XLOC_033301	Aplp2	chr9:30957141-31019400	8.07047	12.5227	0.633825	0.0192	ENSMUST00000072634
XLOC_002486	Ppp1r12a	chr10:107599248-107714631	2.01423	3.12773	0.634883	0.0305	ENSMUST00000070663
XLOC_003125	Scyl2	chr10:89101465-89149030	4.72393	7.34369	0.636517	0.0141	ENSMUST00000092227
XLOC_003508	Usp34	chr11:23206915-23399661	11.2218	17.4654	0.638196	0.0163	ENSMUST00000137823
XLOC_030138	Rnf121	chr7:109167650-109213983	9.05327	14.1026	0.639451	0.01765	ENSMUST00000096639
XLOC_017319	Tpx2	chr2:152673699-152721057	6.79131	10.6016	0.642515	0.0036	ENSMUST00000109816
XLOC_024402	Tchp	chr5:115157768-115172336	16.4198	25.6348	0.64267	0.00095	ENSMUST00000094441
XLOC_011159	Gsdmc4	chr15:63722819-63734491	1.15214	1.79965	0.643399	0.01105	ENSMUST00000063530
XLOC_026154	Polr1a	chr6:71859046-71929350	5.12858	8.01786	0.644657	0.00255	ENSMUST00000055296
XLOC_032781	Zfp280d	chr9:72122705-72257750	1.3839	2.16421	0.645104	0.0421	ENSMUST00000098576
XLOC_010146	Acin1	chr14:55250828-55309579	18.8612	29.5753	0.648975	0.0101	ENSMUST00000147714
XLOC_022403	2310042D19Rik	chr4:155590035-155595416	0.616962	0.971834	0.655528	0.00805	ENSMUST00000105572
XLOC_005217	Zfp672	chr11:58128615-58137941	11.7568	18.5216	0.655715	0.0417	ENSMUST00000057836
XLOC_007020	Hectd1	chr12:52844708-52930523	9.52512	15.0379	0.658798	5e-05	ENSMUST00000042052
XLOC_011120	Taf2	chr15:54846683-54903707	5.56044	8.79219	0.661023	0.0002	ENSMUST00000041733
XLOC_028520	Pak1	chr7:104937050-105060891	1.27962	2.02437	0.661761	0.00655	ENSMUST00000033040
XLOC_001060	Phf3	chr1:30859186-30930539	2.11641	3.35005	0.662559	0.0004	ENSMUST00000088310
XLOC_023969	Fam193a	chr5:34713061-34829104	12.4715	19.7422	0.662651	0.00095	ENSMUST00000094867
XLOC_005556	Supt6h	chr11:78020247-78068998	4.13865	6.55698	0.663871	0.00855	ENSMUST00000002121
XLOC_020621	Setdb1	chr3:95111593-95161124	7.74249	12.27	0.664271	0.00105	ENSMUST00000107170
XLOC_021706	Ttc22	chr4:106295036-106312794	2.27243	3.60255	0.664783	0.00395	ENSMUST00000047922
XLOC_007250	Kcnk10	chr12:99672203-99816150	1.99253	3.1601	0.665366	0.0019	ENSMUST00000110113
XLOC_010552	Vps13b	chr15:35301300-35868001	4.83761	7.67629	0.666116	0.0343	ENSMUST00000048646
XLOC_008645	Nlrp4f	chr13:65278418-65307276	0.537181	0.853155	0.6674	0.0192	ENSMUST00000037372
XLOC_026765	Tnpo3	chr6:29476624-29559887	7.45049	11.8367	0.667863	0.0009	ENSMUST00000012679
XLOC_010411	Rnf219	chr14:104876750-104921883	2.60811	4.14591	0.668685	0.00055	ENSMUST00000022716
XLOC_006360	Cog5	chr12:32339733-32635400	5.13562	8.18207	0.671927	0.018	ENSMUST00000036862
XLOC_012559	Urb1	chr16:90751771-90810658	6.67181	10.6392	0.673237	0.0001	ENSMUST00000140920
XLOC_024988	Prom1	chr5:44384863-44493752	9.91096	15.8206	0.674703	0.00765	ENSMUST00000087441
XLOC_032941	Topbp1	chr9:103207544-103252762	5.7578	9.21711	0.678797	5e-05	ENSMUST00000035164
XLOC_036075	Fndc3c1	chrX:103615379-103680740	0.430027	0.689128	0.680346	0.0101	ENSMUST00000039447
XLOC_003421	Zmiz2	chr11:6289076-6306165	8.82986	14.1533	0.680672	0.01995	ENSMUST00000102914
XLOC_015867	Eif3a	chr19:60837018-60866596	5.2012	8.34264	0.681659	0.0057	ENSMUST00000025955
XLOC_000989	Arfgef1	chr1:10127651-10222751	11.6781	18.7883	0.686035	5e-05	ENSMUST00000088615
XLOC_007235	Ston2	chr12:92876981-93026827	3.77388	6.07328	0.686427	0.0033	ENSMUST00000052969
XLOC_032751	Herc1	chr9:66198256-66362400	6.57347	10.5798	0.686592	5e-05	ENSMUST00000042824
XLOC_016321	Cep110	chr2:34965011-35034342	5.7559	9.27999	0.689082	0.0001	ENSMUST00000028237
XLOC_033836	Dag1	chr9:108108285-108166255	1.71844	2.77304	0.690365	0.01525	ENSMUST00000171412
XLOC_006824	Tdrd9	chr12:113209769-113307065	16.1491	26.0935	0.692239	0.0021	ENSMUST00000079009
XLOC_015256	Kif11	chr19:37450892-37496349	3.50984	5.6852	0.695804	0.00025	ENSMUST00000012587
XLOC_008843	Gapt	chr13:111142822-111147380	1.00514	1.6289	0.6965	0.00755	ENSMUST00000058806
XLOC_015670	D19Bwg1357e	chr19:27463191-27504310	3.1816	5.15736	0.696881	0.00025	ENSMUST00000076219
XLOC_012184	Med15	chr16:17651300-17723040	5.4154	8.78118	0.697347	0.01775	ENSMUST00000012259
XLOC_033495	Dmxl2	chr9:54212964-54349567	2.65464	4.30523	0.697572	0.0005	ENSMUST00000118163
XLOC_003116	Spic	chr10:88137516-88147760	1.18998	1.93016	0.697787	0.03995	ENSMUST00000139567
XLOC_000099	Dst	chr1:33965124-34365495	6.87318	11.1565	0.698838	0.0002	ENSMUST00000097786
XLOC_001820	Nvl	chr1:183023553-183074288	4.92273	7.99256	0.6992	0.0001	ENSMUST00000027797
XLOC_006629	Nrxn3	chr12:89961319-91573375	1.33256	2.16595	0.700799	0.02715	ENSMUST00000110131
XLOC_015358	Slk	chr19:47654167-47719736	1.79141	2.91547	0.702631	0.0151	ENSMUST00000051691
XLOC_012778	Srrm2	chr17:23940153-23961706	6.28233	10.2255	0.702799	0.0087	ENSMUST00000090276
XLOC_025223	Helq	chr5:101191163-101227619	1.22636	1.99782	0.704039	0.0099	ENSMUST00000044684
XLOC_021036	1110037F02Rik	chr4:11413104-11477831	4.11725	6.71981	0.706741	0.0001	ENSMUST00000059914
XLOC_032241	Sipa1l2	chr8:127941962-128016610	6.0362	9.85632	0.707409	5e-05	ENSMUST00000047850
XLOC_033089	Golga4	chr9:118415392-118491640	7.40018	12.0983	0.709169	0.03395	ENSMUST00000098315
XLOC_014511	Rnmt	chr18:68460008-68484506	1.70361	2.78686	0.710046	0.04625	ENSMUST00000025427
XLOC_008596	Zcchc6	chr13:59871325-59924508	4.33612	7.09534	0.710467	0.00355	ENSMUST00000079643
XLOC_006971	Dld	chr12:32016428-32036302	7.14786	11.7176	0.713095	0.01375	ENSMUST00000110857
XLOC_015211	Jak2	chr19:29326317-29387570	0.320609	0.525881	0.713923	0.0065	ENSMUST00000065796
XLOC_019210	Znfx1	chr2:166861292-166891362	3.66018	6.01351	0.716294	0.0082	ENSMUST00000048988
XLOC_034163	Usp11	chrX:20281031-20297665	1.5597	2.56372	0.716966	0.00375	ENSMUST00000033383
XLOC_000760	Sele	chr1:165978364-165987808	0.559998	0.922993	0.720898	0.0076	ENSMUST00000027874
XLOC_000695	Ivns1abp	chr1:153191498-153211575	17.1289	28.2376	0.721185	0.0141	ENSMUST00000023918
XLOC_018037	Dennd1a	chr2:37631768-38142910	1.39733	2.30402	0.721474	0.02865	ENSMUST00000102787
XLOC_018868	Gpcpd1	chr2:132354817-132413465	2.30424	3.80612	0.724028	0.03585	ENSMUST00000028822
XLOC_025451	Sbno1	chr5:124818710-124875923	14.1415	23.3667	0.724515	0.01515	ENSMUST00000168651
XLOC_033089	Golga4	chr9:118415392-118491640	8.12126	13.4222	0.724846	0.00225	ENSMUST00000084820
XLOC_000823	Copa	chr1:173996143-174052461	8.23961	13.6347	0.72663	0.0115	ENSMUST00000027833
XLOC_001634	9430070O13Rik	chr1:158295059-158330121	9.54796	15.8371	0.730043	5e-05	ENSMUST00000027895
XLOC_023274	Ctps	chr4:120212472-120242881	1.00148	1.66257	0.731279	0.0027	ENSMUST00000030381
XLOC_008458	Lyrm4	chr13:36070665-36209226	4.56151	7.57886	0.732468	0.0003	ENSMUST00000053265
XLOC_027082	Kdm3a	chr6:71538967-71582899	17.9533	29.8501	0.733485	0.00465	ENSMUST00000065509
XLOC_005956	Slc4a1	chr11:102210137-102227517	0.349916	0.581873	0.733694	0.0053	ENSMUST00000006749
XLOC_001476	Dars	chr1:130260284-130313993	24.3414	40.5888	0.737671	5e-05	ENSMUST00000027602
XLOC_031802	Mast3	chr8:73302015-73320845	0.880182	1.46979	0.739735	0.03125	ENSMUST00000037986
XLOC_015387	Tdrd1	chr19:56900698-56944502	19.1547	32.0145	0.741023	5e-05	ENSMUST00000078723
XLOC_027216	Xpc	chr6:91439298-91465878	0.618979	1.03493	0.741573	0.0037	ENSMUST00000032182
XLOC_011832	Polq	chr16:37011871-37095502	1.26522	2.11739	0.742897	0.00055	ENSMUST00000054034
XLOC_027242	Frmd4b	chr6:97236860-97567535	2.13228	3.57012	0.743576	0.00955	ENSMUST00000113359
XLOC_026416	Cecr2	chr6:120616386-120721208	1.28404	2.15095	0.744277	0.0385	ENSMUST00000100993
XLOC_032632	Idh3a	chr9:54434287-54452468	4.09585	6.87292	0.74676	0.01265	ENSMUST00000034818
XLOC_032770	Myo1e	chr9:70055156-70247874	0.663702	1.11422	0.747428	0.00175	ENSMUST00000034745
XLOC_024988	Prom1	chr5:44384863-44493752	8.17278	13.734	0.748851	0.0082	ENSMUST00000171543
XLOC_018916	Rrbp1	chr2:143773130-143836999	4.22428	7.11604	0.752371	0.0041	ENSMUST00000016072
XLOC_005419	Alox15	chr11:70157653-70165533	0.953808	1.61424	0.759086	0.0112	ENSMUST00000019068
XLOC_024704	Zkscan5	chr5:145965430-145982619	9.98235	17.0277	0.77043	0.00035	ENSMUST00000085671
XLOC_032558	Hyou1	chr9:44187572-44200452	20.107	34.3922	0.774386	0.0003	ENSMUST00000066601
XLOC_001196	Als2	chr1:59177779-59294075	1.35635	2.32185	0.775546	0.01115	ENSMUST00000027178
XLOC_026475	Chd4	chr6:125045998-125080609	12.3386	21.21	0.781561	0.01315	ENSMUST00000112390
XLOC_033461	Pts	chr9:50329722-50336746	0.406978	0.700437	0.783304	0.0452	ENSMUST00000034570
XLOC_017656	9230112E08Rik	chr2:180718936-180720296	0.587295	1.01338	0.787023	0.01675	ENSMUST00000094214
XLOC_004466	Atp6v0a1	chr11:100870765-100925033	1.49781	2.58545	0.787557	0.03645	ENSMUST00000092663
XLOC_017022	Stard9	chr2:120510591-120676340	4.72535	8.16512	0.789054	0.02085	ENSMUST00000140843
XLOC_022108	Luzp1	chr4:136025675-136158638	9.8743	17.1017	0.792392	0.0419	ENSMUST00000063021
XLOC_013956	A530064D06Rik	chr17:48288845-48304220	2.61227	4.5263	0.793026	0.00545	ENSMUST00000053612
XLOC_001392	Hdlbp	chr1:95302516-95375385	25.3319	43.9077	0.793522	0.0443	ENSMUST00000042498
XLOC_014783	Ccdc112	chr18:46441804-46471582	1.38829	2.40634	0.793532	0.0003	ENSMUST00000072835
XLOC_032850	Dopey1	chr9:86360760-86465449	1.82572	3.16461	0.793559	0.0021	ENSMUST00000034987
XLOC_027826	Slc8a2	chr7:16715508-16745858	4.55912	7.9176	0.796309	0.0155	ENSMUST00000006175
XLOC_016239	Spna2	chr2:29821079-29886971	14.2051	24.6924	0.797656	5e-05	ENSMUST00000046257
XLOC_012146	4921513D23Rik	chr16:14110625-14159367	2.33783	4.07052	0.80004	5e-05	ENSMUST00000090300
XLOC_017879	Sec16a	chr2:26264950-26300736	7.41905	12.9301	0.801426	0.00025	ENSMUST00000091252
XLOC_004147	2610507B11Rik	chr11:78075253-78104125	23.401	40.8013	0.802044	5e-05	ENSMUST00000010421
XLOC_019997	Sass6	chr3:116265890-116333902	10.9289	19.0948	0.805031	0.0055	ENSMUST00000166641
XLOC_024072	Fam114a1	chr5:65361309-65433113	0.266239	0.467275	0.811551	0.0334	ENSMUST00000031080
XLOC_004166	Nf1	chr11:79153194-79395114	4.1764	7.3307	0.811689	0.0028	ENSMUST00000108251
XLOC_018984	Ninl	chr2:150760254-150865134	4.09179	7.19334	0.813929	0.0057	ENSMUST00000109896
XLOC_022289	Mtor	chr4:147822719-147931792	20.5111	36.0795	0.814776	5e-05	ENSMUST00000103221
XLOC_011455	Ddx23	chr15:98475564-98493320	3.01015	5.30708	0.818082	0.0001	ENSMUST00000003450
XLOC_031045	Myo9b	chr8:73772459-73884611	0.646294	1.14333	0.822978	0.0332	ENSMUST00000098648
XLOC_023972	Add1	chr5:34916312-34974957	1.39266	2.4752	0.829701	0.0275	ENSMUST00000114340
XLOC_011229	Plec	chr15:76001403-76073871	22.0989	39.377	0.833377	5e-05	ENSMUST00000074834
XLOC_030422	Gtf3c1	chr7:132784468-132851294	8.91895	16.0026	0.843362	5e-05	ENSMUST00000055506
XLOC_032303	Mtmr2	chr9:13552853-13610925	3.52586	6.32643	0.843414	0.00365	ENSMUST00000155679
XLOC_004136	Phf12	chr11:77796255-77851368	1.57187	2.82351	0.845009	0.02155	ENSMUST00000049167
XLOC_017631	Lsm14b	chr2:179759691-179770170	5.05197	9.08457	0.846571	0.0301	ENSMUST00000055485
XLOC_018973	Zfp442	chr2:150232876-150277222	0.524515	0.944837	0.849082	0.0316	ENSMUST00000109916
XLOC_007363	Ppp1r13b	chr12:113066667-113110826	4.60586	8.3045	0.850422	5e-05	ENSMUST00000054815
XLOC_026632	Stk38l	chr6:146673516-146727334	2.59941	4.70703	0.856634	0.00085	ENSMUST00000111644
XLOC_008771	Iqgap2	chr13:96397131-96661877	3.10351	5.62511	0.857978	5e-05	ENSMUST00000068603
XLOC_002850	Zfa	chr10:52262123-52265545	0.997374	1.82513	0.871789	0.00015	ENSMUST00000055516
XLOC_009076	Parg	chr14:33015134-33110736	1.59016	2.91138	0.872535	0.01445	ENSMUST00000022470
XLOC_016983	Pak6	chr2:118489038-118523756	1.25584	2.29942	0.872615	0.00975	ENSMUST00000099557
XLOC_008171	Slc38a9	chr13:113523860-113525267	0.426986	0.782605	0.874094	0.0137	ENSMUST00000091218
XLOC_028308	Zdhhc13	chr7:56044372-56082810	1.65207	3.02935	0.874734	0.0022	ENSMUST00000118927
XLOC_006588	Ylpm1	chr12:86337270-86411465	4.89688	8.99326	0.876982	0.00235	ENSMUST00000021670
XLOC_028328	Tubgcp5	chr7:63049517-63086817	1.05683	1.94571	0.880559	0.0459	ENSMUST00000032627
XLOC_033923	Scn10a	chr9:119517583-119603478	0.255364	0.473718	0.891471	0.0009	ENSMUST00000084787
XLOC_000231	Nop58	chr1:59741852-59768968	10.198	18.9758	0.89588	5e-05	ENSMUST00000027174
XLOC_007810	Bmp6	chr13:38436994-38620693	0.436258	0.814097	0.90002	0.0296	ENSMUST00000036105
XLOC_014529	Myo5b	chr18:74600589-74931147	5.08905	9.50003	0.900537	0.0142	ENSMUST00000121875
XLOC_014130	Prepl	chr17:85427686-85489607	1.56413	2.92691	0.904014	0.00675	ENSMUST00000171795
XLOC_022144	Ubr4	chr4:138908501-139045503	12.5637	23.6695	0.913771	5e-05	ENSMUST00000097822
XLOC_030956	Hpgd	chr8:58773348-58799843	0.636284	1.1995	0.914686	0.00305	ENSMUST00000034026
XLOC_015339	Gbf1	chr19:46226998-46361000	13.2496	25.0082	0.916453	0.00015	ENSMUST00000176992
XLOC_033505	Scaper	chr9:55397689-55767412	3.95689	7.52967	0.92822	0.0004	ENSMUST00000166651
XLOC_014421	Sncaip	chr18:52927362-53075585	2.79197	5.32262	0.930852	0.00165	ENSMUST00000025413
XLOC_011830	Golgb1	chr16:36875225-36933171	2.10502	4.01664	0.932155	0.0031	ENSMUST00000114812
XLOC_023334	Thrap3	chr4:125841325-125880004	3.81798	7.30298	0.935675	0.00265	ENSMUST00000080919
XLOC_020185	Pxmp3	chr3:5560187-5576239	1.25531	2.4078	0.939676	0.00405	ENSMUST00000164828
XLOC_000571	Mgat5	chr1:129101562-129380281	2.15067	4.12624	0.94004	0.0107	ENSMUST00000171405
XLOC_023556	Crocc	chr4:140572551-140616465	0.414845	0.797153	0.942283	0.03055	ENSMUST00000102491
XLOC_021152	Casp8ap2	chr4:32702425-32740240	0.713146	1.37532	0.9475	5e-05	ENSMUST00000029950
XLOC_025995	Cbx3	chr6:51420358-51433703	2.56864	4.95456	0.947755	0.0236	ENSMUST00000094623
XLOC_005941	Meox1	chr11:101738823-101755688	1.19238	2.3006	0.948168	0.00015	ENSMUST00000057054
XLOC_019898	Vtcn1	chr3:100629381-100699602	0.72132	1.39254	0.949007	0.0017	ENSMUST00000054791
XLOC_025418	Tctn1	chr5:122656812-122714469	4.41347	8.52241	0.949346	0.0114	ENSMUST00000111738
XLOC_028742	1110004F10Rik	chr7:123236814-123248724	5.90831	11.4283	0.951793	0.0499	ENSMUST00000106608
XLOC_005377	Chd3	chr11:69156774-69182928	1.50903	2.91957	0.952137	0.0039	ENSMUST00000108661
XLOC_014056	Ptprm	chr17:67016187-67703799	0.506273	0.986825	0.962879	0.0215	ENSMUST00000035874
XLOC_024811	Ptpn12	chr5:20492462-20561729	0.620348	1.20947	0.963222	0.00045	ENSMUST00000030556
XLOC_019890	Spag17	chr3:99689328-100010904	5.61722	10.9633	0.964749	0.01815	ENSMUST00000164539
XLOC_018179	Spc25	chr2:69031951-69044251	5.81902	11.4266	0.973546	5e-05	ENSMUST00000005365
XLOC_014103	Cebpz	chr17:79315838-79336410	2.66915	5.24212	0.973769	5e-05	ENSMUST00000024885
XLOC_031371	Bcmo1	chr8:119619753-119657620	3.62083	7.16568	0.984784	0.0001	ENSMUST00000034308
XLOC_033434	Cep164	chr9:45575028-45636774	2.41384	4.818	0.997103	0.03895	ENSMUST00000114628
XLOC_028566	Numa1	chr7:109082687-109163473	2.23649	4.46913	0.998759	0.00095	ENSMUST00000084852
XLOC_002443	Dcn	chr10:96942244-96980777	0.526827	1.05647	1.00385	0.0108	ENSMUST00000105287
XLOC_021545	Cntln	chr4:84530212-84777825	1.54031	3.0921	1.00537	0.0449	ENSMUST00000169371
XLOC_025034	Rfc1	chr5:65653090-65726909	10.4732	21.0357	1.00613	0.0011	ENSMUST00000172732
XLOC_023565	Spen	chr4:141000568-141094512	1.58579	3.18882	1.00782	0.0202	ENSMUST00000105786
XLOC_005662	Cltc	chr11:86507852-86571067	6.15402	12.5076	1.0232	0.02355	ENSMUST00000100663
XLOC_019816	Pogz	chr3:94641488-94686248	1.11902	2.29117	1.03385	0.0135	ENSMUST00000042402
XLOC_015007	Syvn1	chr19:6046575-6057758	1.57192	3.22518	1.03685	0.04425	ENSMUST00000156550
XLOC_001468	Lypd1	chr1:127573571-127809678	4.57492	9.45251	1.04695	5e-05	ENSMUST00000027582
XLOC_000366	Utp14b	chr1:78654399-78703562	2.84973	5.89135	1.04777	0.02525	ENSMUST00000053760
XLOC_000415	Dis3l2	chr1:88600378-88946672	3.40458	7.22708	1.08594	0.02095	ENSMUST00000168237
XLOC_036234	Tceal8	chrX:132703522-132706881	0.364249	0.774497	1.08833	0.00905	ENSMUST00000060101
XLOC_002324	Gadd45b	chr10:80392835-80394949	2.5222	5.36368	1.08854	5e-05	ENSMUST00000015456
XLOC_014056	Ptprm	chr17:67016187-67703799	0.374784	0.807663	1.10769	0.03645	ENSMUST00000076553
XLOC_013370	Ston1	chr17:88997023-89061926	1.21739	2.62447	1.10823	0.03565	ENSMUST00000163588
XLOC_027406	Tapbpl	chr6:125165568-125194561	4.60898	9.98232	1.11493	5e-05	ENSMUST00000043422
XLOC_016471	Pkp4	chr2:58998906-59193265	1.41058	3.05872	1.11664	0.00425	ENSMUST00000102754
XLOC_011871	BC027231	chr16:44724413-44746476	1.52616	3.41018	1.15994	0.0029	ENSMUST00000048788
XLOC_031983	Cnot1	chr8:98243350-98345628	5.81364	13.1732	1.18009	0.0184	ENSMUST00000068452
XLOC_025301	Ep400	chr5:111093391-111199736	6.8432	15.5198	1.18137	0.0082	ENSMUST00000041558
XLOC_017376	Cep250	chr2:155782193-155833713	0.472605	1.07232	1.18203	0.0059	ENSMUST00000109619
XLOC_015198	Smarca2	chr19:26679604-26898397	3.37091	7.67587	1.18719	0.016	ENSMUST00000176030
XLOC_003048	Creb3l3	chr10:80547068-80561619	0.291913	0.683253	1.22688	0.00055	ENSMUST00000117422
XLOC_025217	Lin54	chr5:100870936-100929658	1.39705	3.29174	1.23647	0.03205	ENSMUST00000152387
XLOC_029208	Grlf1	chr7:17079821-17200342	3.91187	9.31258	1.25132	0.00975	ENSMUST00000171937
XLOC_034006	Gm14347	chrX:3907010-3908970	0.789362	1.89664	1.26469	5e-05	ENSMUST00000105015
XLOC_013956	A530064D06Rik	chr17:48288845-48304220	1.13473	2.74073	1.27221	0.0105	ENSMUST00000027764
XLOC_003487	Vps54	chr11:21138891-21221139	0.350905	0.89225	1.34637	0.01485	ENSMUST00000109578
XLOC_015262	Cep55	chr19:38129514-38148915	2.5169	6.43458	1.3542	0.0007	ENSMUST00000096096
XLOC_016812	Phf21a	chr2:91883529-92204823	0.797429	2.10607	1.40112	0.03805	ENSMUST00000111293
XLOC_023964	Whsc1	chr5:34163373-34279062	3.97107	11.1517	1.48966	0.0311	ENSMUST00000066854
XLOC_031330	Ap1g1	chr8:112302453-112392355	3.96393	12.1061	1.61072	0.00655	ENSMUST00000034171
XLOC_027222	Trh	chr6:92192054-92194644	1.51377	4.67948	1.62821	5e-05	ENSMUST00000006046
XLOC_031736	Clcn3	chr8:63389185-63462097	0.988518	3.08041	1.63978	0.00865	ENSMUST00000004430
XLOC_006597	Ttll5	chr12:87165608-87419991	4.33646	14.3962	1.73109	0.0392	ENSMUST00000110219
XLOC_014319	Ankhd1	chr18:36719640-36825571	0.777768	2.60864	1.74588	0.03025	ENSMUST00000037072
XLOC_029900	Tjp1	chr7:72441050-72516125	0.454206	1.53896	1.76053	0.0246	ENSMUST00000032729
XLOC_010406	Mycbp2	chr14:103512627-103746031	0.412237	1.91274	2.21409	0.01995	ENSMUST00000160758
XLOC_026233	Asprv1	chr6:86578167-86579696	0.765968	3.93755	2.36194	5e-05	ENSMUST00000043400
XLOC_002854	Mcm9	chr10:53256134-53350245	0.403079	2.24054	2.47471	0.0483	ENSMUST00000166029

## Sheet: long 3'UTR transcripts(>1500nt)
gene_id	gene	locus	value_HET	value_KO	log2.fold_change.	p_value	EnsemblID
XLOC_006953	Rnf144a	chr12:26991661-27100121	1.04944	0.226579	-2.21153	0.01775	ENSMUST00000062149
XLOC_004532	Wnt3	chr11:103635463-103679271	6.1784	1.48104	-2.06062	5e-05	ENSMUST00000000127
XLOC_026856	Fam131b	chr6:42236683-42274642	0.892514	0.272766	-1.71021	0.0355	ENSMUST00000095974
XLOC_033259	Rab3d	chr9:21711934-21722636	1.03026	0.342635	-1.58827	0.0176	ENSMUST00000115351
XLOC_024456	Tbx5	chr5:120284671-120335227	1.11334	0.392837	-1.50288	5e-05	ENSMUST00000018407
XLOC_011644	Ppm1f	chr16:16896561-16927457	3.61908	1.30773	-1.46856	5e-05	ENSMUST00000027373
XLOC_019624	Ppm1l	chr3:69120782-69364724	0.624026	0.232867	-1.4221	5e-05	ENSMUST00000029355
XLOC_030525	Fam196a	chr7:141862369-142365322	0.795339	0.343415	-1.21161	0.0224	ENSMUST00000171394
XLOC_015206	Ppapdc2	chr19:28909538-29042290	12.0232	5.20343	-1.20829	0.0355	ENSMUST00000045674
XLOC_019557	Dclk1	chr3:55046447-55342986	0.581225	0.25648	-1.18025	0.00045	ENSMUST00000054237
XLOC_008591	4921517D22Rik	chr13:59788762-59795462	4.77926	2.15089	-1.15186	5e-05	ENSMUST00000061597
XLOC_030894	Slc7a2	chr8:41947748-42007662	2.47391	1.16111	-1.09129	0.0301	ENSMUST00000098816
XLOC_006132	St6galnac2	chr11:116532973-116556182	17.8274	8.67699	-1.03883	0.0007	ENSMUST00000079545
XLOC_010998	Skp2	chr15:9041741-9070207	11.3933	5.57176	-1.03198	5e-05	ENSMUST00000096482
XLOC_016987	D2Ertd750e	chr2:118639738-118679693	3.35145	1.65872	-1.01471	0.013	ENSMUST00000134661
XLOC_000712	Glul	chr1:155696671-155764441	28.257	14.0674	-1.00626	5e-05	ENSMUST00000086199
XLOC_018892	Jag1	chr2:136907191-136942380	1.01466	0.506006	-1.00377	0.00045	ENSMUST00000028735
XLOC_004536	Mapt	chr11:104092703-104193404	0.475266	0.239597	-0.988123	0.0006	ENSMUST00000106992
XLOC_010296	Slc25a37	chr14:69859907-69903160	5.15176	2.62638	-0.971988	5e-05	ENSMUST00000037064
XLOC_018765	Slc30a4	chr2:122506968-122547192	7.38615	3.79995	-0.958843	0.00095	ENSMUST00000099457
XLOC_014298	Fam53c	chr18:34918559-34933414	18.7502	9.69634	-0.951394	0.0039	ENSMUST00000091951
XLOC_029567	Gm17067	chr7:49960838-49982387	2.29265	1.19332	-0.942038	5e-05	ENSMUST00000166837
XLOC_031213	Ccl22	chr8:97269489-97275599	1.65859	0.866104	-0.937343	0.0004	ENSMUST00000034231
XLOC_015757	Arhgap19	chr19:41841077-41876574	10.5162	5.71304	-0.880285	0.025	ENSMUST00000163265
XLOC_033018	Prkar2a	chr9:108594473-108651843	9.50585	5.19369	-0.872057	5e-05	ENSMUST00000035220
XLOC_024532	Bri3bp	chr5:125921937-125941242	2.30211	1.26653	-0.862075	5e-05	ENSMUST00000049040
XLOC_000461	Ramp1	chr1:93076398-93121773	0.87694	0.489512	-0.841132	0.00555	ENSMUST00000097648
XLOC_011500	Galnt6	chr15:100522243-100559807	0.632786	0.355467	-0.832003	0.0465	ENSMUST00000159715
XLOC_014106	Cyp1b1	chr17:80106233-80114401	2.68413	1.51255	-0.827471	0.00695	ENSMUST00000164905
XLOC_010870	Pphln1	chr15:93228780-93322344	34.9484	19.9315	-0.810177	5e-05	ENSMUST00000165935
XLOC_008062	Hapln1	chr13:89680240-89751437	0.835823	0.478541	-0.804555	0.0036	ENSMUST00000022108
XLOC_030052	Prss23	chr7:96656294-96666096	2.64544	1.51833	-0.801023	0.0007	ENSMUST00000041761
XLOC_034127	Nyx	chrX:13043235-13066439	0.69649	0.400212	-0.799337	0.0021	ENSMUST00000050434
XLOC_000842	Pyhin1	chr1:175560989-175578059	3.81978	2.20856	-0.790383	0.0001	ENSMUST00000056071
XLOC_002570	Tmem194	chr10:127080041-127138105	59.8486	34.7216	-0.785486	5e-05	ENSMUST00000048099
XLOC_006547	4933426M11Rik	chr12:81891545-81981819	3.69147	2.16263	-0.77141	0.006	ENSMUST00000068519
XLOC_035212	Eif1ax	chrX:155810109-155827860	8.3844	4.92167	-0.76856	0.0002	ENSMUST00000087143
XLOC_022078	Runx3	chr4:134676566-134733905	0.44508	0.261823	-0.765474	0.0301	ENSMUST00000056977
XLOC_018214	Chrna1	chr2:73401271-73418395	3.25879	1.92837	-0.756954	0.0002	ENSMUST00000028515
XLOC_001155	1700019D03Rik	chr1:52979167-53020104	72.4307	42.8709	-0.756603	5e-05	ENSMUST00000114493
XLOC_014699	D0H4S114	chr18:33596672-33623683	0.714708	0.426207	-0.745801	0.01725	ENSMUST00000171533
XLOC_022019	Sdc3	chr4:130348451-130382234	2.1965	1.31228	-0.743139	0.0037	ENSMUST00000070478
XLOC_002704	Ccdc28a	chr10:17933481-17954804	20.9955	12.612	-0.735276	0.0034	ENSMUST00000052648
XLOC_009821	1810063B07Rik	chr14:20894867-20902394	224.331	135.563	-0.726663	5e-05	ENSMUST00000059666
XLOC_033588	Plekho2	chr9:65402192-65427847	4.05133	2.45447	-0.722986	0.00025	ENSMUST00000068944
XLOC_014373	Sh3rf2	chr18:42213320-42318614	11.2237	6.90169	-0.70152	0.0186	ENSMUST00000074679
XLOC_025445	Vps37b	chr5:124454649-124482269	16.838	10.391	-0.696384	5e-05	ENSMUST00000040967
XLOC_031653	Rbpms	chr8:34893115-35040313	3.10494	1.92582	-0.689091	0.01265	ENSMUST00000033994
XLOC_026757	Rbm28	chr6:29073572-29115006	6.04914	3.7556	-0.687686	0.00275	ENSMUST00000007993
XLOC_011239	Scrt1	chr15:76346632-76352559	6.00716	3.75489	-0.677912	0.0006	ENSMUST00000096365
XLOC_020812	Cdc14a	chr3:115975470-116126950	15.7811	10.0875	-0.645634	0.00035	ENSMUST00000090464
XLOC_020157	Asb17	chr3:153507172-153518046	30.1124	19.263	-0.644529	0.00025	ENSMUST00000044089
XLOC_007710	Fam65b	chr13:24674057-24825685	0.675174	0.432662	-0.642017	0.0243	ENSMUST00000110383
XLOC_005682	Dynll2	chr11:87793026-87801035	64.7334	41.6534	-0.636076	0.00045	ENSMUST00000020775
XLOC_014237	Rnf138	chr18:21159841-21186724	74.3912	48.5209	-0.616524	0.003	ENSMUST00000072847
XLOC_005250	Wnt3a	chr11:59061534-59104254	1.27509	0.835026	-0.610711	0.0143	ENSMUST00000010044
XLOC_011387	Fam116b	chr15:89012646-89026905	9.91381	6.52081	-0.60439	0.0004	ENSMUST00000078953
XLOC_009107	4930474N05Rik	chr14:36908144-36911467	10.0823	6.65312	-0.59972	0.0019	ENSMUST00000055320
XLOC_005621	Mmp28	chr11:83251187-83276573	23.5784	15.654	-0.590935	0.0092	ENSMUST00000103209
XLOC_033812	Dock3	chr9:106794501-107134240	10.5254	7.02362	-0.583592	0.0462	ENSMUST00000171095
XLOC_015357	Neurl1a	chr19:47253309-47333930	4.42744	2.95756	-0.582064	0.0129	ENSMUST00000111808
XLOC_010451	Zic5	chr14:122856016-122864899	1.35974	0.912702	-0.575119	0.03585	ENSMUST00000039118
XLOC_024386	Wscd2	chr5:113919466-114039679	4.71319	3.17821	-0.568487	0.0028	ENSMUST00000094452
XLOC_023759	B3galt6	chr4:155363574-155366787	1.08248	0.738086	-0.552486	0.0227	ENSMUST00000052185
XLOC_021066	Tmem64	chr4:15192977-15213900	17.7764	12.1315	-0.551205	0.0013	ENSMUST00000062684
XLOC_004647	Cdr2l	chr11:115243229-115257446	0.991751	0.679053	-0.546454	0.0212	ENSMUST00000053288
XLOC_009499	Mrp63	chr14:58445075-58447582	61.4012	42.1282	-0.543479	0.00055	ENSMUST00000022538
XLOC_028954	Drd4	chr7:148477928-148482362	0.830959	0.572037	-0.538668	0.04125	ENSMUST00000026569
XLOC_007310	4831426I19Rik	chr12:106168158-106248019	2.47003	1.70053	-0.538547	0.01115	ENSMUST00000095439
XLOC_007686	Hist1h1d	chr13:23646900-23650721	0.714417	0.492229	-0.537436	0.03885	ENSMUST00000045301
XLOC_006676	Otub2	chr12:104626891-104644555	51.6399	35.6062	-0.536359	0.0021	ENSMUST00000021620
XLOC_021370	Tal2	chr4:53792576-53801584	1.03697	0.715851	-0.53464	0.03355	ENSMUST00000030124
XLOC_030721	Kbtbd11	chr8:15011024-15033330	8.90523	6.17079	-0.529197	0.00135	ENSMUST00000069399
XLOC_004814	Ccdc117	chr11:5428889-5442190	53.8173	37.3542	-0.5268	0.0008	ENSMUST00000020776
XLOC_003111	Dram1	chr10:87785548-87841825	13.7768	9.65119	-0.513457	0.00435	ENSMUST00000020249
XLOC_028028	Eid2b	chr7:29062724-29065148	17.6801	12.4342	-0.507814	0.00365	ENSMUST00000094651
XLOC_003833	Trim17	chr11:58768186-58791552	85.4704	60.4238	-0.500308	0.01785	ENSMUST00000047697
XLOC_001623	Ier5	chr1:156943496-156946766	16.9388	11.9901	-0.498482	0.00315	ENSMUST00000055322
XLOC_023898	Insig1	chr5:28397951-28405201	2.09784	1.49068	-0.492935	0.02905	ENSMUST00000059155
XLOC_020090	Ddit4l	chr3:137284575-137291297	9.63533	6.85498	-0.491181	0.01485	ENSMUST00000053855
XLOC_012190	Zdhhc8	chr16:18220846-18235229	2.51673	1.80771	-0.477386	0.0146	ENSMUST00000076957
XLOC_023573	Efhd2	chr4:141414056-141430835	40.7816	29.3584	-0.474144	0.0042	ENSMUST00000036854
XLOC_021158	Ube2j1	chr4:33118390-33139338	54.0903	39.102	-0.468126	0.02905	ENSMUST00000124992
XLOC_015302	Golga7b	chr19:42322063-42344838	6.47553	4.68726	-0.466252	0.01805	ENSMUST00000122375
XLOC_008026	Ell2	chr13:75844931-75909804	21.3244	15.4409	-0.465746	0.0041	ENSMUST00000001583
XLOC_032013	4931428F04Rik	chr8:107800346-107813428	25.8143	18.8383	-0.454496	0.0143	ENSMUST00000171788
XLOC_031103	Anapc10	chr8:82235718-82301220	13.2403	9.66515	-0.454074	0.00905	ENSMUST00000048147
XLOC_029431	Spred3	chr7:29943847-29954860	3.85403	2.81483	-0.453319	0.03295	ENSMUST00000048923
XLOC_002193	Ccdc6	chr10:69559868-69655948	4.82375	3.52969	-0.450616	0.02245	ENSMUST00000147545
XLOC_015043	Atl3	chr19:7568529-7613098	14.6714	10.7692	-0.446097	0.0111	ENSMUST00000170373
XLOC_001116	Creg2	chr1:39675250-39714235	1.46119	1.07443	-0.443568	0.03175	ENSMUST00000053355
XLOC_020353	Serp1	chr3:58325890-58361423	89.0481	66.5991	-0.419082	0.0081	ENSMUST00000029385
XLOC_015180	Klf9	chr19:23215715-23241401	24.48	18.4226	-0.410123	0.01175	ENSMUST00000036884
XLOC_009212	Naa30	chr14:49791900-49810706	16.8823	12.7323	-0.40701	0.0437	ENSMUST00000153488
XLOC_001366	Arl4c	chr1:90569699-90598796	5.32636	4.04521	-0.396936	0.03135	ENSMUST00000159814
XLOC_012106	Carhsp1	chr16:8658679-8672246	40.8782	31.1747	-0.390955	0.01775	ENSMUST00000008537
XLOC_000209	9430016H08Rik	chr1:57445080-57474797	8.20573	6.26839	-0.388537	0.03535	ENSMUST00000027114
XLOC_024543	Ran	chr5:129525943-129530198	302.159	231.997	-0.381205	0.0196	ENSMUST00000031383
XLOC_027885	Exoc3l2	chr7:20074404-20082109	24.071	18.4816	-0.381204	0.02255	ENSMUST00000137613
XLOC_013245	Ndufa11	chr17:56857184-56863671	21.1894	16.3116	-0.377448	0.0245	ENSMUST00000002452
XLOC_017556	Cstf1	chr2:172196180-172207948	92.2738	71.0815	-0.376447	0.02285	ENSMUST00000116375
XLOC_011208	2010109I03Rik	chr15:74708765-74712134	12.7948	9.94228	-0.363905	0.0443	ENSMUST00000077004
XLOC_020698	Fam46c	chr3:100255550-100293247	112.811	87.6815	-0.36357	0.01705	ENSMUST00000061455
XLOC_028807	4930571K23Rik	chr7:132512374-132514527	122.955	95.8003	-0.360022	0.0243	ENSMUST00000166958
XLOC_002288	Wdr18	chr10:79422896-79431991	43.1249	33.6609	-0.357449	0.02475	ENSMUST00000045247
XLOC_029911	Lrrc28	chr7:74658296-74790122	81.0773	63.2983	-0.357132	0.0223	ENSMUST00000053950
XLOC_014230	Dsg1a	chr18:20469311-20501851	7.08973	5.53674	-0.356694	0.04245	ENSMUST00000077146
XLOC_004263	Ptrh2	chr11:86497486-86505959	13.1906	10.3033	-0.3564	0.04475	ENSMUST00000108022
XLOC_009476	2610027L16Rik	chr14:56364529-56377295	165.53	130.19	-0.34647	0.02	ENSMUST00000019441
XLOC_011761	Mfi2	chr16:31878895-31899106	10.5722	8.3249	-0.344776	0.04245	ENSMUST00000023464
XLOC_022624	AI464131	chr4:41442636-41450109	10.5423	8.33002	-0.339804	0.0434	ENSMUST00000054920
XLOC_032115	1700030J22Rik	chr8:119493498-119502843	142.69	113.558	-0.32946	0.0294	ENSMUST00000070577
XLOC_009584	Nudt18	chr14:70977653-70982378	167.489	135.703	-0.303612	0.04135	ENSMUST00000089049
XLOC_008476	Elovl2	chr13:41277863-41315774	43.3081	53.8333	0.313861	0.04625	ENSMUST00000117096
XLOC_026331	Arl8b	chr6:108733052-108773717	42.0806	52.5926	0.321704	0.03965	ENSMUST00000032196
XLOC_030847	Erlin2	chr8:28134330-28149896	17.3726	21.7545	0.324502	0.0482	ENSMUST00000033873
XLOC_012375	Gramd1c	chr16:43980467-44028058	27.8494	34.9212	0.326456	0.04645	ENSMUST00000114677
XLOC_011458	Arf3	chr15:98568051-98593645	14.5023	18.2394	0.330777	0.04455	ENSMUST00000053183
XLOC_012479	Zfp654	chr16:64780176-64786147	35.3779	44.5091	0.331249	0.034	ENSMUST00000052588
XLOC_025316	Adrbk2	chr5:113339497-113444811	11.1871	14.0845	0.332272	0.0425	ENSMUST00000065167
XLOC_001515	Zc3h11a	chr1:135516447-135557957	11.2837	14.2106	0.332729	0.04335	ENSMUST00000027736
XLOC_003144	Metap2	chr10:93321233-93353947	23.4927	29.5927	0.333028	0.03235	ENSMUST00000047910
XLOC_011918	Tomm70a	chr16:57121826-57167445	27.1331	34.2075	0.33426	0.0385	ENSMUST00000166897
XLOC_023909	Ube3c	chr5:29895781-30002617	19.4866	24.7015	0.342119	0.0323	ENSMUST00000049453
XLOC_025352	Mlec	chr5:115592989-115608188	27.7921	35.2633	0.343496	0.03685	ENSMUST00000053271
XLOC_011049	Tspyl5	chr15:33613630-33617638	6.9378	8.80573	0.343964	0.04985	ENSMUST00000042021
XLOC_019429	Tbl1xr1	chr3:21975573-22115516	6.714	8.53387	0.346029	0.035	ENSMUST00000063988
XLOC_021950	Stk40	chr4:125781200-125818273	32.9341	41.8802	0.346687	0.03065	ENSMUST00000094761
XLOC_023991	Ccdc96	chr5:36827236-36830820	63.9344	81.6038	0.352045	0.02175	ENSMUST00000060100
XLOC_024879	Paxip1	chr5:28067206-28117879	10.3863	13.2593	0.352329	0.0319	ENSMUST00000002291
XLOC_017084	Tmem127	chr2:127073643-127086843	19.34	24.6959	0.352682	0.0323	ENSMUST00000035871
XLOC_009509	Mtmr6	chr14:60884064-60921207	86.8489	111.224	0.356895	0.0196	ENSMUST00000022563
XLOC_018562	Trim44	chr2:102140275-102247985	4.61174	5.9124	0.358434	0.04405	ENSMUST00000102573
XLOC_006207	Fasn	chr11:120667253-120685492	6.08719	7.8147	0.360413	0.03295	ENSMUST00000055655
XLOC_010910	Smarcd1	chr15:99532606-99544426	8.76387	11.2608	0.361672	0.03985	ENSMUST00000023759
XLOC_006912	Lpin1	chr12:16542474-16596576	38.9398	50.0552	0.362273	0.0276	ENSMUST00000067124
XLOC_001663	AI848100	chr1:163746242-163806792	27.0742	34.8071	0.362465	0.0196	ENSMUST00000048377
XLOC_024069	Tbc1d1	chr5:64550689-64742725	34.5948	44.5209	0.363926	0.0257	ENSMUST00000119756
XLOC_000580	Ubxn4	chr1:130140757-130175954	23.3453	30.0559	0.364515	0.02205	ENSMUST00000027592
XLOC_023708	Phf13	chr4:151363741-151370367	23.1538	29.8203	0.365048	0.02325	ENSMUST00000055688
XLOC_029541	Gm16387	chr7:46511993-46519904	7.48454	9.64112	0.365287	0.04105	ENSMUST00000098512
XLOC_026089	Serbp1	chr6:67216972-67239296	16.7059	21.543	0.366861	0.02125	ENSMUST00000042990
XLOC_017896	Vav2	chr2:27117623-27282553	36.2341	46.738	0.367248	0.01945	ENSMUST00000056176
XLOC_008791	Tnpo1	chr13:99608973-99696339	16.7792	21.6454	0.367386	0.04015	ENSMUST00000109399
XLOC_013668	Akap8	chr17:32440620-32458098	5.43342	7.01488	0.368557	0.03825	ENSMUST00000002699
XLOC_011462	Mll2	chr15:98662099-98701614	2.81578	3.63975	0.370302	0.02945	ENSMUST00000023741
XLOC_012920	Pknox1	chr17:31701693-31744625	16.6799	21.5697	0.370894	0.03485	ENSMUST00000097352
XLOC_029437	Sipa1l3	chr7:30105396-30290479	3.09603	4.00637	0.371879	0.0398	ENSMUST00000085809
XLOC_008461	Ssr1	chr13:38063269-38086059	21.8392	28.262	0.371942	0.03645	ENSMUST00000086842
XLOC_014456	Dctn4	chr18:60685867-60718416	19.7979	25.6325	0.372629	0.0261	ENSMUST00000025505
XLOC_002903	Ddx21	chr10:62042995-62065046	8.77985	11.3705	0.373032	0.02765	ENSMUST00000045866
XLOC_000531	Zcchc2	chr1:107886982-107930651	25.5091	33.0853	0.375181	0.0449	ENSMUST00000119166
XLOC_012887	Brpf3	chr17:28938034-28975491	11.578	15.0175	0.375261	0.0329	ENSMUST00000004985
XLOC_005531	Cpd	chr11:76591925-76660520	6.29772	8.16911	0.37535	0.0252	ENSMUST00000021201
XLOC_020195	Zfp704	chr3:9403063-9610085	0.933794	1.21176	0.375929	0.04545	ENSMUST00000041124
XLOC_014190	Thoc1	chr18:9958177-10045117	17.8438	23.1731	0.377034	0.0435	ENSMUST00000025137
XLOC_023433	Stx12	chr4:132409415-132440424	8.70391	11.3082	0.377631	0.0395	ENSMUST00000030698
XLOC_006666	Cpsf2	chr12:103214183-103244203	9.88972	12.8548	0.378307	0.02225	ENSMUST00000047357
XLOC_014803	Cep120	chr18:53841379-53904207	19.5032	25.3557	0.378598	0.0171	ENSMUST00000049811
XLOC_014248	Zfp397	chr18:24113188-24123172	7.27663	9.46041	0.378632	0.0266	ENSMUST00000060762
XLOC_017929	Zer1	chr2:29952802-29980105	15.1652	19.7427	0.38055	0.02395	ENSMUST00000113677
XLOC_019568	2810407C02Rik	chr3:58380557-58397055	12.2492	15.9486	0.380744	0.0491	ENSMUST00000107924
XLOC_020728	Lrig2	chr3:104257906-104315840	5.23126	6.81311	0.381156	0.02855	ENSMUST00000046316
XLOC_003243	Cand1	chr10:118636310-118677111	40.3157	52.5561	0.382516	0.01705	ENSMUST00000020315
XLOC_004790	4921536K21Rik	chr11:3786090-3795101	17.8345	23.2518	0.38267	0.02275	ENSMUST00000020712
XLOC_020768	Gnai3	chr3:107910197-107949064	8.87627	11.5844	0.384155	0.0285	ENSMUST00000000001
XLOC_029657	Spty2d1	chr7:54245765-54263781	2.5801	3.36892	0.384858	0.03705	ENSMUST00000061639
XLOC_003798	Larp1	chr11:57822565-57875533	41.1848	53.7945	0.385346	0.0139	ENSMUST00000071487
XLOC_015607	Zfp91	chr19:12838149-12870616	19.7369	25.7801	0.385364	0.0226	ENSMUST00000038627
XLOC_006417	Nubpl	chr12:53198723-53413731	6.55478	8.56864	0.38652	0.04	ENSMUST00000040090
XLOC_007092	L2hgdh	chr12:70791422-70825861	6.62426	8.66795	0.387931	0.02735	ENSMUST00000021370
XLOC_029973	Iqgap1	chr7:87856468-87948217	14.8596	19.4511	0.388456	0.0137	ENSMUST00000032751
XLOC_011790	Osbpl11	chr16:33185156-33243397	3.57846	4.68586	0.388977	0.03325	ENSMUST00000039733
XLOC_017335	Mapre1	chr2:153567009-153599046	3.39224	4.44716	0.390647	0.0386	ENSMUST00000028981
XLOC_000888	Acbd3	chr1:182656173-182684334	10.1161	13.2953	0.394264	0.0186	ENSMUST00000027780
XLOC_024754	Ankib1	chr5:3689999-3803109	5.75175	7.57183	0.396641	0.0186	ENSMUST00000043551
XLOC_031619	Tacc1	chr8:26265023-26311921	7.50716	9.89654	0.398657	0.04675	ENSMUST00000084030
XLOC_007260	Rps6ka5	chr12:101787987-101963238	2.72595	3.59891	0.400799	0.04565	ENSMUST00000110076
XLOC_002406	Uhrf1bp1l	chr10:89207735-89282614	16.6125	21.9672	0.403081	0.014	ENSMUST00000020112
XLOC_017085	Stard7	chr2:127095953-127124670	7.25909	9.59996	0.403239	0.0353	ENSMUST00000028845
XLOC_000161	AI597479	chr1:43155554-43172792	9.2974	12.331	0.407388	0.0185	ENSMUST00000010434
XLOC_006909	Fam84a	chr12:14154404-14158844	10.9231	14.4881	0.407486	0.0154	ENSMUST00000020926
XLOC_015784	Cwf19l1	chr19:44183133-44210366	2.41048	3.19763	0.407683	0.0416	ENSMUST00000026218
XLOC_001088	4632411B12Rik	chr1:36392574-36426026	27.2009	36.0876	0.407849	0.00915	ENSMUST00000010597
XLOC_030389	Thumpd1	chr7:126858609-126864279	7.76183	10.3044	0.408786	0.0208	ENSMUST00000033236
XLOC_018118	Ccdc148	chr2:58674107-58998740	5.50047	7.31221	0.410752	0.0232	ENSMUST00000077687
XLOC_014277	Map3k2	chr18:32322742-32396405	0.589716	0.784283	0.411353	0.0465	ENSMUST00000096575
XLOC_012350	Gtf2e1	chr16:37509875-37539875	8.11258	10.7909	0.411581	0.02145	ENSMUST00000023525
XLOC_018674	Zfp770	chr2:114019196-114027205	1.57826	2.09987	0.411972	0.0478	ENSMUST00000050668
XLOC_022344	Chd5	chr4:151712759-151764303	10.1046	13.4543	0.413057	0.02975	ENSMUST00000005175
XLOC_018809	Anapc1	chr2:128435839-128513127	2.80145	3.73203	0.413787	0.0487	ENSMUST00000014499
XLOC_013219	Kat2b	chr17:53706185-53812045	3.50792	4.67475	0.414274	0.03745	ENSMUST00000000724
XLOC_033466	Dlat	chr9:50442737-50467885	13.8419	18.4491	0.414507	0.02425	ENSMUST00000034567
XLOC_005984	Plekhm1	chr11:103226401-103273978	4.40212	5.8676	0.414573	0.0204	ENSMUST00000041272
XLOC_005370	Pfas	chr11:68799198-68824788	2.25091	3.00031	0.414602	0.0408	ENSMUST00000021282
XLOC_014113	Sos1	chr17:80793091-80879793	1.35853	1.81181	0.415381	0.02965	ENSMUST00000068714
XLOC_024989	Tapt1	chr5:44566402-44617845	5.63168	7.51085	0.415411	0.01995	ENSMUST00000055128
XLOC_000601	Nucks1	chr1:133807034-133832898	1.76428	2.35403	0.416052	0.0322	ENSMUST00000062264
XLOC_007905	Nsd1	chr13:55311142-55419686	2.58407	3.45042	0.417127	0.0166	ENSMUST00000099490
XLOC_008200	Net1	chr13:3881810-3917466	4.514	6.02752	0.417158	0.0273	ENSMUST00000091853
XLOC_010934	Acvr1b	chr15:101004555-101043032	4.52307	6.03994	0.417233	0.0232	ENSMUST00000000544
XLOC_009042	D14Abb1e	chr14:28242032-28321646	5.76001	7.69998	0.418785	0.03615	ENSMUST00000022450
XLOC_000446	Heatr7b1	chr1:90123560-90174208	29.6475	39.6364	0.418913	0.0245	ENSMUST00000113130
XLOC_001263	Mreg	chr1:72205806-72258881	5.43497	7.27219	0.420118	0.02425	ENSMUST00000048860
XLOC_003205	Atxn7l3b	chr10:112362493-112366082	108.119	144.776	0.421201	0.00465	ENSMUST00000099276
XLOC_015057	Hnrnpul2	chr19:8893890-8908632	3.50043	4.68815	0.421487	0.01815	ENSMUST00000096753
XLOC_002494	Osbpl8	chr10:110601857-110734303	4.83771	6.48177	0.422063	0.02105	ENSMUST00000105275
XLOC_011800	Mylk	chr16:34745295-35002520	2.16632	2.90372	0.422656	0.0359	ENSMUST00000023538
XLOC_016119	Yme1l1	chr2:23011888-23054780	18.1318	24.3364	0.424594	0.01195	ENSMUST00000028117
XLOC_033402	Cbl	chr9:43957344-44042129	12.7115	17.0846	0.426553	0.00825	ENSMUST00000037644
XLOC_001169	Sf3b1	chr1:55042012-55084322	24.1429	32.4944	0.428591	0.00625	ENSMUST00000027127
XLOC_024587	Baz1b	chr5:135663133-135721999	2.19989	2.96149	0.428891	0.02555	ENSMUST00000002825
XLOC_020340	Nbea	chr3:55429126-55987623	3.15543	4.24944	0.429438	0.01185	ENSMUST00000029374
XLOC_014657	Fam59a	chr18:21285701-21458639	1.42009	1.91403	0.430634	0.0308	ENSMUST00000049260
XLOC_011043	March6	chr15:31385653-31460792	8.68709	11.7097	0.430758	0.04795	ENSMUST00000090227
XLOC_020226	Pde7a	chr3:19123107-19211322	5.58782	7.53515	0.431351	0.0401	ENSMUST00000091314
XLOC_015415	Ppp6r3	chr19:3454932-3575749	10.4673	14.1275	0.432623	0.03135	ENSMUST00000113997
XLOC_004268	Trim37	chr11:86940578-87034185	55.2801	74.6381	0.433152	0.01605	ENSMUST00000041282
XLOC_028706	Tub	chr7:116154338-116226845	4.01333	5.42095	0.433747	0.0324	ENSMUST00000033341
XLOC_019916	Trim33	chr3:103083215-103162691	6.11042	8.25518	0.434028	0.02505	ENSMUST00000029444
XLOC_009604	Nufip1	chr14:76510697-76537186	2.98628	4.03591	0.434543	0.02055	ENSMUST00000022586
XLOC_006809	Tecpr2	chr12:112127473-112210604	2.13809	2.89278	0.436134	0.01505	ENSMUST00000165978
XLOC_001919	Ppil4	chr10:7512688-7542933	4.2351	5.73176	0.436583	0.02755	ENSMUST00000015901
XLOC_010981	AW549877	chr15:3932035-3945752	2.47178	3.34563	0.436729	0.02055	ENSMUST00000046633
XLOC_025508	Pom121	chr5:135845822-135870416	10.7262	14.5314	0.438039	0.01355	ENSMUST00000111171
XLOC_032747	Csnk1g1	chr9:65756780-65892816	3.79075	5.13822	0.438786	0.0421	ENSMUST00000034949
XLOC_015389	Fam160b1	chr19:57435498-57464084	7.44073	10.0875	0.439055	0.00955	ENSMUST00000036407
XLOC_033509	C230081A13Rik	chr9:56048937-56265857	1.49046	2.02136	0.439566	0.0157	ENSMUST00000061552
XLOC_025600	Rnf216	chr5:143752571-143874673	10.6084	14.3964	0.440505	0.0094	ENSMUST00000053498
XLOC_031919	Dnaja2	chr8:88061538-88079170	37.9648	51.5965	0.442614	0.00545	ENSMUST00000034138
XLOC_036169	4932411N23Rik	chrX:123346993-123350616	1.61311	2.19294	0.443022	0.038	ENSMUST00000081074
XLOC_030474	Zfp629	chr7:134750544-134759311	4.35057	5.91827	0.443971	0.0458	ENSMUST00000084564
XLOC_032030	Ranbp10	chr8:108292207-108351250	10.4063	14.1841	0.446813	0.0065	ENSMUST00000041400
XLOC_023705	Vamp3	chr4:150421408-150432072	20.0623	27.3477	0.446932	0.00815	ENSMUST00000030797
XLOC_024883	Lmbr1	chr5:29556353-29704930	9.50265	12.9559	0.44721	0.0068	ENSMUST00000055195
XLOC_033760	Armc8	chr9:99378809-99469318	5.92543	8.07883	0.447226	0.00975	ENSMUST00000035043
XLOC_000952	Plxna2	chr1:196446022-196643063	5.11133	6.97973	0.449473	0.0088	ENSMUST00000027952
XLOC_025651	Slc7a1	chr5:149138985-149211480	1.2406	1.69517	0.450389	0.0367	ENSMUST00000048116
XLOC_017301	Csnk2a1	chr2:152052574-152107588	2.48641	3.39751	0.450412	0.0298	ENSMUST00000099224
XLOC_003599	Pank3	chr11:35582985-35604787	0.797207	1.08949	0.450633	0.03455	ENSMUST00000018990
XLOC_010238	Kpna3	chr14:61984022-62058784	1.52155	2.08013	0.451136	0.04895	ENSMUST00000022496
XLOC_000911	Rab3gap2	chr1:187028046-187153275	4.83755	6.6149	0.451442	0.0265	ENSMUST00000069652
XLOC_020599	Snx27	chr3:94301465-94386638	8.00682	10.9502	0.451659	0.01265	ENSMUST00000029783
XLOC_000468	Traf3ip1	chr1:93391244-93425880	11.4732	15.6997	0.452462	0.0072	ENSMUST00000047242
XLOC_030369	Pik3c2a	chr7:123480789-123586972	3.54672	4.85603	0.453289	0.00905	ENSMUST00000170430
XLOC_006376	Snx13	chr12:35731860-35832141	3.90382	5.3499	0.454624	0.0198	ENSMUST00000048519
XLOC_003541	Smek2	chr11:29070908-29120797	10.325	14.16	0.455685	0.038	ENSMUST00000020755
XLOC_002669	Tab2	chr10:7625450-7676028	2.32672	3.19412	0.457125	0.0365	ENSMUST00000146444
XLOC_018749	Mfap1b	chr2:121285970-121299803	1.43026	1.96385	0.457408	0.03765	ENSMUST00000056732
XLOC_008075	Serinc5	chr13:93381092-93481899	0.952935	1.3087	0.45768	0.03145	ENSMUST00000049488
XLOC_000491	2006-09-02	chr1:95375540-95406837	31.8229	43.708	0.457828	0.0314	ENSMUST00000172165
XLOC_001518	Atp2b4	chr1:135599254-135697618	8.376	11.5066	0.458132	0.01525	ENSMUST00000143567
XLOC_007199	Nek9	chr12:86640463-86680312	12.0591	16.57	0.458448	0.00485	ENSMUST00000040992
XLOC_020858	Ank2	chr3:126624524-127111949	7.14216	9.81601	0.458776	0.0358	ENSMUST00000044443
XLOC_000881	Cnst	chr1:181476500-181557609	6.91276	9.50613	0.459596	0.0072	ENSMUST00000040706
XLOC_005669	Prr11	chr11:86902654-86922210	2.51279	3.45752	0.460443	0.0198	ENSMUST00000051395
XLOC_023475	Tmem57	chr4:134358673-134409260	12.4543	17.1498	0.461541	0.0155	ENSMUST00000030628
XLOC_010320	Fndc3a	chr14:72937752-73109810	27.3162	37.6184	0.461681	0.00495	ENSMUST00000089017
XLOC_021367	Fsd1l	chr4:53644342-53719881	1.73351	2.38896	0.462685	0.048	ENSMUST00000132151
XLOC_008703	Exoc3	chr13:74307252-74346148	11.6881	16.1096	0.462874	0.00485	ENSMUST00000035934
XLOC_018521	Cry2	chr2:92243802-92274200	2.87206	3.95903	0.46306	0.03065	ENSMUST00000090559
XLOC_034139	Maoa	chrX:16196823-16264944	1.55714	2.14813	0.464186	0.02575	ENSMUST00000026013
XLOC_000981	Vcpip1	chr1:9708702-9782003	5.84642	8.08478	0.467654	0.0143	ENSMUST00000057438
XLOC_008134	Trim23	chr13:104968876-104993452	4.95162	6.84814	0.467809	0.02445	ENSMUST00000022225
XLOC_003389	Sf3a1	chr11:4060352-4082544	12.2336	16.9218	0.468027	0.0059	ENSMUST00000002198
XLOC_003223	Frs2	chr10:116507184-116585530	1.75072	2.42176	0.468104	0.0154	ENSMUST00000020381
XLOC_028376	Fam174b	chr7:80883778-80921805	2.57729	3.56537	0.468198	0.02245	ENSMUST00000107456
XLOC_009088	Ptpn20	chr14:34402455-34453940	21.8748	30.2945	0.469786	0.01085	ENSMUST00000022508
XLOC_033274	Anln	chr9:22135657-22193650	6.25574	8.66605	0.470194	0.00585	ENSMUST00000040912
XLOC_025198	Naa11	chr5:97811242-97821349	10.1556	14.0729	0.470641	0.00545	ENSMUST00000060265
XLOC_006276	Smc6	chr12:11272691-11326591	12.9373	17.9346	0.471213	0.00375	ENSMUST00000020931
XLOC_010581	Oxr1	chr15:41279027-41692594	17.9876	24.9412	0.471526	0.01515	ENSMUST00000170127
XLOC_001635	Soat1	chr1:158358238-158404459	4.38894	6.09312	0.473308	0.00875	ENSMUST00000051396
XLOC_008512	Phf2	chr13:48897118-48966254	16.5774	23.0152	0.473367	0.00395	ENSMUST00000035540
XLOC_008823	Nln	chr13:104813487-104899694	2.42307	3.36947	0.475689	0.01685	ENSMUST00000109315
XLOC_011779	Tfrc	chr16:32609005-32632880	1.50938	2.10058	0.476833	0.02325	ENSMUST00000023486
XLOC_017010	Rtf1	chr2:119500803-119561143	1.69113	2.35441	0.477379	0.01905	ENSMUST00000028767
XLOC_032418	Snx19	chr9:30234692-30274311	12.6377	17.615	0.479072	0.0041	ENSMUST00000034475
XLOC_011837	Lrrc58	chr16:37868474-37888944	4.48956	6.26029	0.479655	0.0193	ENSMUST00000078717
XLOC_022323	Rere	chr4:149655754-149996075	2.57481	3.59035	0.479658	0.01565	ENSMUST00000105682
XLOC_032726	Dennd4a	chr9:64659146-64767474	1.48363	2.07013	0.480598	0.0219	ENSMUST00000038890
XLOC_032623	Npat	chr9:53345151-53382447	3.21998	4.49424	0.481022	0.00795	ENSMUST00000035850
XLOC_000868	Zfp238	chr1:179374791-179380891	9.00014	12.5712	0.482106	0.0066	ENSMUST00000094276
XLOC_012606	Zfp295	chr16:98168598-98183786	2.14167	2.9921	0.482417	0.04945	ENSMUST00000113734
XLOC_023496	Tceb3	chr4:135559282-135577678	10.4306	14.5773	0.482913	0.005	ENSMUST00000030427
XLOC_022941	Haus6	chr4:86224758-86257959	1.7654	2.46743	0.483016	0.02855	ENSMUST00000070607
XLOC_013500	Zfp820	chr17:21953842-21982726	1.81538	2.53753	0.483152	0.02335	ENSMUST00000084141
XLOC_017005	1500003O03Rik	chr2:119373432-119412763	4.02991	5.63624	0.483984	0.0422	ENSMUST00000014221
XLOC_022170	Fbxo42	chr4:140703827-140759977	3.06938	4.29405	0.48439	0.00975	ENSMUST00000030757
XLOC_010624	D15Ertd621e	chr15:58247022-58289356	7.68149	10.7465	0.484404	0.0041	ENSMUST00000037270
XLOC_003767	Fnip1	chr11:54251700-54331737	8.57251	11.9956	0.484716	0.0054	ENSMUST00000046835
XLOC_001044	Fam135a	chr1:24017596-24107180	15.182	21.249	0.485034	0.00285	ENSMUST00000027337
XLOC_019467	Pik3ca	chr3:32296592-32367408	3.07042	4.29801	0.485232	0.00765	ENSMUST00000108243
XLOC_000723	Abl2	chr1:158488916-158579699	1.79045	2.50786	0.486132	0.0137	ENSMUST00000166172
XLOC_001124	Tgfbrap1	chr1:43104113-43155467	1.5044	2.11264	0.489862	0.01805	ENSMUST00000095014
XLOC_010315	Fam160b2	chr14:70983102-70999642	9.61201	13.5038	0.490452	0.0047	ENSMUST00000022690
XLOC_025968	Lrrc61	chr6:48504794-48522669	26.8668	37.7579	0.490955	0.00545	ENSMUST00000101436
XLOC_030404	Usp31	chr7:128785534-128851525	1.79846	2.52873	0.491651	0.008	ENSMUST00000046929
XLOC_032564	Ddx6	chr9:44412974-44448814	7.45115	10.4863	0.492975	0.01945	ENSMUST00000098836
XLOC_000938	Lpgat1	chr1:193541712-193608134	8.47766	11.9324	0.493142	0.01045	ENSMUST00000110855
XLOC_001501	Srgap2	chr1:133181827-133423938	2.00119	2.81918	0.494418	0.01685	ENSMUST00000097588
XLOC_024081	N4bp2	chr5:66152229-66221347	2.61296	3.68289	0.495151	0.03015	ENSMUST00000113738
XLOC_001874	Dtl	chr1:193361243-193399413	10.3819	14.6453	0.49637	0.0183	ENSMUST00000027933
XLOC_031497	Elavl1	chr8:4284781-4325100	8.12778	11.4658	0.496403	0.00345	ENSMUST00000098950
XLOC_026418	Bcl2l13	chr6:120786247-120866871	4.92885	6.95388	0.496567	0.0051	ENSMUST00000009256
XLOC_032840	Sh3bgrl2	chr9:83441933-83532408	3.38084	4.77219	0.49727	0.00855	ENSMUST00000113215
XLOC_015687	Ranbp6	chr19:29882597-29887464	8.33769	11.7713	0.49755	0.0027	ENSMUST00000099525
XLOC_012286	Acap2	chr16:31092498-31201324	1.03294	1.45863	0.497854	0.03635	ENSMUST00000058033
XLOC_012813	Clcn7	chr17:25270335-25299049	1.38965	1.96304	0.498374	0.0425	ENSMUST00000040729
XLOC_032728	Dpp8	chr9:64880264-64930457	12.1516	17.1662	0.498417	0.01965	ENSMUST00000034960
XLOC_013967	Tbc1d5	chr17:50872451-51318674	4.52564	6.40621	0.501349	0.03265	ENSMUST00000024717
XLOC_031659	Tnks	chr8:35892232-36029263	21.0884	29.8565	0.501596	0.00235	ENSMUST00000033929
XLOC_022920	Zdhhc21	chr4:82444641-82505862	1.69679	2.40238	0.501656	0.04125	ENSMUST00000030110
XLOC_014308	Matr3	chr18:35721811-35751699	54.8526	77.6852	0.50208	0.0012	ENSMUST00000041514
XLOC_017912	Gtf3c4	chr2:28677818-28695880	8.40542	11.9106	0.502856	0.0065	ENSMUST00000037117
XLOC_013420	Qk	chr17:10399335-10512245	12.3187	17.4628	0.503441	0.0096	ENSMUST00000097414
XLOC_028339	Ube3a	chr7:66484121-66562097	6.32882	8.97806	0.504468	0.00435	ENSMUST00000107537
XLOC_009079	Ercc6	chr14:33326706-33394175	1.30563	1.85269	0.504876	0.0073	ENSMUST00000066807
XLOC_007126	Sgpp1	chr12:76815234-76836716	2.97897	4.22889	0.505466	0.0131	ENSMUST00000021450
XLOC_011114	Ext1	chr15:52895592-53177714	0.761081	1.082	0.507572	0.03265	ENSMUST00000077273
XLOC_002144	Spock2	chr10:59568966-59597946	9.56433	13.6062	0.508529	0.00585	ENSMUST00000121820
XLOC_000660	Kif14	chr1:138364534-138428088	1.52071	2.16356	0.508656	0.00595	ENSMUST00000047817
XLOC_032690	Myo9a	chr9:59598702-59776673	12.1264	17.2537	0.508759	0.00465	ENSMUST00000128341
XLOC_018032	Rc3h2	chr2:37225588-37278423	3.32188	4.72813	0.509269	0.0163	ENSMUST00000112934
XLOC_025255	Tgfbr3	chr5:107535588-107718648	1.44232	2.05802	0.512868	0.03245	ENSMUST00000031224
XLOC_014049	Ankrd12	chr17:66316840-66426429	1.35683	1.93664	0.513313	0.026	ENSMUST00000038116
XLOC_011006	Rai14	chr15:10498733-10644386	67.2907	96.1391	0.514715	0.03225	ENSMUST00000169385
XLOC_030819	Myst3	chr8:23970006-24053731	1.49619	2.13844	0.515266	0.0172	ENSMUST00000044331
XLOC_001392	Hdlbp	chr1:95302516-95375385	38.0828	54.4402	0.515534	0.0197	ENSMUST00000170883
XLOC_024933	Letm1	chr5:34082321-34125466	3.23283	4.62375	0.516265	0.00625	ENSMUST00000005431
XLOC_020699	Man1a2	chr3:100366129-100489426	5.61233	8.02783	0.516411	0.00745	ENSMUST00000008907
XLOC_009233	Pnp	chr14:51563976-51573087	0.851968	1.21947	0.517379	0.0394	ENSMUST00000048615
XLOC_006532	Mpp5	chr12:79849933-79941698	8.28439	11.8588	0.517497	0.00195	ENSMUST00000082024
XLOC_032087	Rfwd3	chr8:113794843-113824122	7.75751	11.107	0.517801	0.0027	ENSMUST00000038739
XLOC_009868	Appl1	chr14:27732173-27784418	1.01773	1.45721	0.517854	0.01735	ENSMUST00000036570
XLOC_008796	Mtap1b	chr13:100191418-100286557	1.00478	1.4405	0.519698	0.00695	ENSMUST00000064762
XLOC_023975	Htt	chr5:35104388-35255183	4.19896	6.02077	0.519915	0.0173	ENSMUST00000080036
XLOC_032636	Ireb2	chr9:54711561-54760341	8.56705	12.314	0.523427	0.002	ENSMUST00000034843
XLOC_016533	Ubr3	chr2:69735302-69862070	2.17439	3.12727	0.524294	0.0272	ENSMUST00000055758
XLOC_028019	Zfp59	chr7:28627873-28641995	2.66234	3.82923	0.524361	0.01425	ENSMUST00000171387
XLOC_005644	Usp32	chr11:84797943-84953663	18.5181	26.6442	0.524885	0.00155	ENSMUST00000108075
XLOC_030420	4933440M02Rik	chr7:132473156-132493286	29.5302	42.507	0.525512	0.00065	ENSMUST00000061823
XLOC_008169	Il6st	chr13:113265215-113297068	0.913282	1.31542	0.526394	0.0164	ENSMUST00000070731
XLOC_007149	Zfyve26	chr12:80333333-80397269	1.19732	1.72527	0.527006	0.0064	ENSMUST00000021547
XLOC_006637	Tshr	chr12:92639432-92778949	1.0054	1.44935	0.527645	0.018	ENSMUST00000021346
XLOC_018909	Kif16b	chr2:142443209-142727267	4.8793	7.04578	0.530083	0.015	ENSMUST00000077077
XLOC_005657	Med13	chr11:86014871-86171104	4.8183	6.96685	0.531982	0.00675	ENSMUST00000043624
XLOC_007233	Gtf2a1	chr12:92794355-92828927	2.9652	4.28838	0.532302	0.0111	ENSMUST00000021345
XLOC_025007	Sepsecs	chr5:53031325-53060968	2.34011	3.38586	0.532947	0.0114	ENSMUST00000031069
XLOC_015252	Btaf1	chr19:37000568-37088547	18.7337	27.1316	0.534335	0.0007	ENSMUST00000099494
XLOC_030375	Smg1	chr7:125274831-125387151	11.786	17.0787	0.535121	0.0005	ENSMUST00000032891
XLOC_008672	Zfp748	chr13:67639579-67654065	5.62453	8.15641	0.536201	0.0036	ENSMUST00000091522
XLOC_024672	Foxk1	chr5:142877450-142937968	2.72763	3.95932	0.537605	0.0351	ENSMUST00000072837
XLOC_015082	Cpsf7	chr19:10599733-10630728	4.5838	6.65873	0.538704	0.04485	ENSMUST00000038379
XLOC_027254	Rybp	chr6:100178559-100237435	3.23741	4.70294	0.538725	0.00365	ENSMUST00000101118
XLOC_014409	Dmxl1	chr18:49992666-50124739	2.43713	3.54801	0.541823	0.0017	ENSMUST00000041772
XLOC_025475	Zfp11	chr5:130160467-130175974	0.360373	0.524645	0.541849	0.04685	ENSMUST00000049778
XLOC_027221	Zfyve20	chr6:92136705-92164919	2.33822	3.40476	0.54214	0.0055	ENSMUST00000014694
XLOC_002440	Eea1	chr10:95403296-95508152	1.2918	1.88335	0.543923	0.0387	ENSMUST00000053484
XLOC_025839	Ttc26	chr6:38331468-38377647	8.08336	11.7856	0.543994	0.00395	ENSMUST00000162554
XLOC_024924	C330019G07Rik	chr5:33078948-33196905	4.23349	6.17532	0.544666	0.0141	ENSMUST00000120129
XLOC_002701	Heca	chr10:17588431-17667873	3.7228	5.43298	0.545354	0.00295	ENSMUST00000037879
XLOC_032272	8430410K20Rik	chr9:4376611-4386861	1.32049	1.92761	0.545749	0.0165	ENSMUST00000047173
XLOC_012474	Arl13b	chr16:62793510-62846866	8.44313	12.3287	0.546167	0.0086	ENSMUST00000089289
XLOC_024337	Pcgf3	chr5:108890250-108935995	0.405751	0.59308	0.547634	0.033	ENSMUST00000046975
XLOC_034041	Gpkow	chrX:7274256-7287388	1.76992	2.5877	0.547987	0.01205	ENSMUST00000049896
XLOC_031650	Wrn	chr8:34344855-34495999	6.53977	9.56424	0.54841	0.00155	ENSMUST00000033990
XLOC_015438	Kdm2a	chr19:4316143-4398285	4.00447	5.85862	0.548951	0.0205	ENSMUST00000047898
XLOC_023509	Zbtb40	chr4:136535646-136604716	2.34741	3.43796	0.550484	0.0027	ENSMUST00000049583
XLOC_014376	Rbm27	chr18:42435006-42501196	5.37206	7.86816	0.55055	0.0363	ENSMUST00000115550
XLOC_014404	Gm949	chr18:47085635-47093876	6.64087	9.72872	0.550878	0.00385	ENSMUST00000097580
XLOC_006804	Ppp2r5c	chr12:111685517-111821271	51.4956	75.4822	0.551687	0.0012	ENSMUST00000065483
XLOC_001610	Smg7	chr1:154684125-154749776	5.06466	7.42966	0.552831	0.04775	ENSMUST00000073441
XLOC_017505	Arfgef2	chr2:166631087-166723552	8.66567	12.7155	0.553205	0.0014	ENSMUST00000099078
XLOC_005791	Cwc25	chr11:97606794-97627870	2.17316	3.19071	0.554086	0.01575	ENSMUST00000018685
XLOC_014425	Csnk1g3	chr18:54021766-54115338	1.14209	1.67865	0.555624	0.00895	ENSMUST00000069597
XLOC_007173	Map3k9	chr12:82815936-82882157	1.04354	1.53505	0.556803	0.00315	ENSMUST00000035987
XLOC_000106	Plekhb2	chr1:34906803-34936425	2.26398	3.33043	0.556849	0.01505	ENSMUST00000027297
XLOC_002847	Gopc	chr10:52056890-52101881	3.30257	4.86123	0.557732	0.00335	ENSMUST00000020008
XLOC_010764	Tnrc6b	chr15:80590015-80771516	0.800618	1.17875	0.558071	0.0131	ENSMUST00000067689
XLOC_034125	Ddx3x	chrX:12858095-12871178	0.887377	1.3082	0.559968	0.03175	ENSMUST00000000804
XLOC_003034	Mob3a	chr10:80144582-80164565	4.05271	5.97524	0.560109	0.0047	ENSMUST00000003438
XLOC_004132	Nufip2	chr11:77499640-77555294	4.81504	7.1128	0.562869	0.0313	ENSMUST00000100802
XLOC_009923	Cdhr1	chr14:37891035-37911497	0.463448	0.685018	0.563735	0.0251	ENSMUST00000022337
XLOC_021906	Hpcal4	chr4:122860469-122871944	3.17812	4.70114	0.564837	0.00625	ENSMUST00000059667
XLOC_033420	Arcn1	chr9:44549646-44575928	14.7749	21.8706	0.565848	0.0007	ENSMUST00000034607
XLOC_002454	Kitl	chr10:99478263-99563047	0.494435	0.732545	0.567137	0.0439	ENSMUST00000105283
XLOC_024966	Stk32b	chr5:37838066-38108392	1.00387	1.49055	0.570262	0.01235	ENSMUST00000094836
XLOC_022090	Cnr2	chr4:135451308-135476122	0.611373	0.908204	0.570964	0.02095	ENSMUST00000068830
XLOC_006184	Nploc4	chr11:120241683-120299022	41.1135	61.097	0.571491	0.00095	ENSMUST00000044271
XLOC_013571	Cramp1l	chr17:25098172-25152175	4.26334	6.33725	0.571873	0.0012	ENSMUST00000073337
XLOC_010309	Piwil2	chr14:70772286-70828901	18.7958	27.9418	0.572015	0.00015	ENSMUST00000048129
XLOC_009865	Slmap	chr14:27232653-27354417	3.45017	5.1305	0.572432	0.0223	ENSMUST00000102956
XLOC_014180	Rab18	chr18:6765197-6790320	4.32819	6.43668	0.572554	0.0039	ENSMUST00000097680
XLOC_023120	Zyg11b	chr4:107902328-107973701	0.512386	0.762312	0.57315	0.0338	ENSMUST00000043616
XLOC_018750	Mfap1a	chr2:121317646-121332401	0.759934	1.1314	0.574166	0.01485	ENSMUST00000089926
XLOC_011621	Rrn3	chr16:13780791-13814933	3.07672	4.58149	0.574424	0.0029	ENSMUST00000023363
XLOC_003030	Klf16	chr10:80029868-80040066	1.55253	2.31215	0.574614	0.00785	ENSMUST00000038558
XLOC_018734	Ubr1	chr2:120676440-120796451	3.24187	4.82933	0.574996	0.0424	ENSMUST00000028728
XLOC_003883	Specc1	chr11:61770280-62036515	1.97088	2.93616	0.575092	0.025	ENSMUST00000108709
XLOC_001602	Rnf2	chr1:153316535-153347953	9.22698	13.7537	0.575887	0.0012	ENSMUST00000076110
XLOC_003625	Slu7	chr11:43247245-43261483	3.16431	4.71713	0.57602	0.0241	ENSMUST00000020681
XLOC_015285	Zfp518a	chr19:40985982-40992437	2.53817	3.78408	0.576158	0.002	ENSMUST00000050092
XLOC_031323	Zfhx3	chr8:111238543-111485536	0.679983	1.01406	0.576572	0.0027	ENSMUST00000043896
XLOC_024555	Vkorc1l1	chr5:130417978-130460615	2.86128	4.26843	0.577043	0.01085	ENSMUST00000051758
XLOC_006927	Adam17	chr12:21322252-21379493	1.68103	2.50902	0.577781	0.03765	ENSMUST00000064536
XLOC_026226	Tgfa	chr6:86145419-86225151	2.02912	3.03215	0.579488	0.00425	ENSMUST00000032066
XLOC_005780	Kpnb1	chr11:97021027-97049195	39.4858	59.0579	0.580796	0.0004	ENSMUST00000001479
XLOC_017726	Taf3	chr2:9827804-9970223	1.89336	2.83236	0.581057	0.0043	ENSMUST00000026888
XLOC_001861	Cenpf	chr1:191464477-191511965	9.50715	14.2272	0.581566	0.00035	ENSMUST00000171929
XLOC_015319	Hif1an	chr19:44637339-44650764	7.16177	10.7188	0.581755	0.0004	ENSMUST00000040455
XLOC_014124	Zfp36l2	chr17:84583270-84587287	0.47981	0.718226	0.581974	0.0396	ENSMUST00000060366
XLOC_031332	Phlpp2	chr8:112392441-112468571	0.536683	0.80382	0.582803	0.0117	ENSMUST00000034175
XLOC_017886	Surf6	chr2:26744147-26758399	1.04965	1.57225	0.582919	0.0417	ENSMUST00000047632
XLOC_020297	Ankrd50	chr3:38348182-38383766	0.51766	0.775513	0.583147	0.04635	ENSMUST00000156038
XLOC_001191	Trak2	chr1:58957292-59030274	0.423619	0.634802	0.58354	0.02835	ENSMUST00000027186
XLOC_001325	Trip12	chr1:84717763-84835879	54.3496	81.5869	0.586068	0.0004	ENSMUST00000027421
XLOC_005541	Taok1	chr11:77321600-77421317	3.68184	5.5311	0.587141	0.0143	ENSMUST00000058496
XLOC_028751	6330503K22Rik	chr7:125856065-125880538	21.5484	32.372	0.587164	0.00055	ENSMUST00000106557
XLOC_012466	Crybg3	chr16:59471600-59555578	21.8379	32.8334	0.588332	0.0005	ENSMUST00000044604
XLOC_033425	Ube4a	chr9:44731213-44773683	3.88879	5.84794	0.588606	0.0036	ENSMUST00000117506
XLOC_001652	Rabgap1l	chr1:162149304-162723069	3.64862	5.48895	0.589181	0.0308	ENSMUST00000028052
XLOC_004166	Nf1	chr11:79153194-79395114	4.23367	6.37465	0.590436	0.047	ENSMUST00000071325
XLOC_026236	Gfpt1	chr6:86992839-87042191	6.34244	9.55014	0.590485	0.03565	ENSMUST00000113658
XLOC_001626	Xpr1	chr1:157122830-157264545	6.47539	9.75407	0.591038	0.01695	ENSMUST00000111775
XLOC_031717	Wwc2	chr8:48911436-49075897	16.236	24.4637	0.591445	0.00025	ENSMUST00000057561
XLOC_025161	Ankrd17	chr5:90656214-90795211	1.97094	2.97127	0.592195	0.0245	ENSMUST00000014421
XLOC_007192	1110018G07Rik	chr12:86259097-86324253	9.47233	14.2815	0.592352	0.0076	ENSMUST00000043169
XLOC_001342	Ncl	chr1:88241293-88256030	0.63752	0.961946	0.593485	0.00525	ENSMUST00000027438
XLOC_014608	Mpp7	chr18:7347959-7626861	0.750906	1.13312	0.593594	0.034	ENSMUST00000115869
XLOC_021803	Pik3r3	chr4:115894222-115975661	10.3195	15.574	0.593757	0.0009	ENSMUST00000030464
XLOC_009808	Nr1d2	chr14:19036567-19071641	0.867201	1.30876	0.593759	0.02065	ENSMUST00000090543
XLOC_033835	Bsn	chr9:107998353-108092715	0.462007	0.697344	0.593954	0.00665	ENSMUST00000035208
XLOC_014814	Fbn2	chr18:58168276-58369580	2.73267	4.12509	0.594115	0.0013	ENSMUST00000025497
XLOC_016227	Setx	chr2:28979700-29037991	67.7438	102.337	0.595165	0.00015	ENSMUST00000061578
XLOC_032065	Atxn1l	chr8:112250350-112261639	10.1172	15.3038	0.597085	0.0003	ENSMUST00000093162
XLOC_033734	2610101N10Rik	chr9:95357312-95412415	1.75711	2.65861	0.597467	0.0018	ENSMUST00000079659
XLOC_030327	Nrip3	chr7:116901568-116925539	0.467994	0.708341	0.597954	0.0225	ENSMUST00000033331
XLOC_026017	Plekha8	chr6:54527597-54595833	3.87716	5.87216	0.59889	0.02075	ENSMUST00000119706
XLOC_026348	Setd5	chr6:113027358-113103429	3.11417	4.71884	0.599585	0.03155	ENSMUST00000042889
XLOC_014927	Zfp236	chr18:82762988-82862126	3.58464	5.43866	0.601424	0.0002	ENSMUST00000171071
XLOC_025175	Sdad1	chr5:92713035-92739050	5.64538	8.5666	0.601652	0.0006	ENSMUST00000031364
XLOC_028365	Lass3	chr7:73888389-73968579	26.3633	40.0182	0.602122	0.00015	ENSMUST00000066475
XLOC_023231	Ptprf	chr4:117880817-117964010	2.40611	3.65428	0.602884	0.00185	ENSMUST00000049074
XLOC_024691	Lmtk2	chr5:144861304-144949073	6.05539	9.21497	0.605759	0.0005	ENSMUST00000041804
XLOC_022729	Alg2	chr4:47477938-47487205	0.83618	1.27307	0.606423	0.0163	ENSMUST00000044148
XLOC_024504	Mlxip	chr5:123843657-123915306	1.52073	2.31798	0.608098	0.00385	ENSMUST00000068237
XLOC_016527	Ppig	chr2:69560601-69592069	0.925896	1.41406	0.610918	0.03535	ENSMUST00000040915
XLOC_012429	2310005G13Rik	chr16:57037079-57071459	0.506476	0.773844	0.611548	0.0278	ENSMUST00000067173
XLOC_027944	Zfp180	chr7:24866942-24892717	2.96464	4.53729	0.613976	0.00145	ENSMUST00000068975
XLOC_019532	Naa15	chr3:51219937-51279907	9.07187	13.8843	0.613987	0.0002	ENSMUST00000029303
XLOC_024133	C530008M17Rik	chr5:77085536-77302579	26.046	42.7939	0.615656	0.0177	ENSMUST00000121160
XLOC_017329	Kif3b	chr2:153117148-153159126	28.9452	44.3656	0.616117	0.0038	ENSMUST00000028977
XLOC_018005	Stom	chr2:35169505-35192529	6.98412	10.7083	0.616574	0.0036	ENSMUST00000028241
XLOC_031298	Nfatc3	chr8:108582739-108662425	1.35751	2.08192	0.616947	0.00545	ENSMUST00000163645
XLOC_010761	Cacna1i	chr15:80117667-80228709	0.316321	0.485578	0.618316	0.01015	ENSMUST00000160424
XLOC_023282	Zmpste24	chr4:120731841-120770846	1.32232	2.03218	0.619961	0.0072	ENSMUST00000058754
XLOC_011716	Map3k13	chr16:21892041-21931950	0.407061	0.62639	0.621815	0.01735	ENSMUST00000042065
XLOC_026942	Pde1c	chr6:56019814-56319628	8.12139	12.5078	0.623035	0.0138	ENSMUST00000166890
XLOC_010985	Card6	chr15:5045980-5058539	3.04038	4.68337	0.623295	0.0016	ENSMUST00000118365
XLOC_001757	Pea15a	chr1:174126858-174136935	1.33815	2.06149	0.623451	0.0404	ENSMUST00000013842
XLOC_022098	E2f2	chr4:135728308-135751972	1.52636	2.35216	0.623893	0.0103	ENSMUST00000061721
XLOC_022503	Wwp1	chr4:19502308-19636140	2.28021	3.51553	0.624574	0.02195	ENSMUST00000163598
XLOC_030716	Gm10699	chr8:14090460-14092590	1.31656	2.03115	0.625524	0.0119	ENSMUST00000098916
XLOC_021704	Usp24	chr4:105988817-106113927	5.77055	8.90406	0.625756	0.0008	ENSMUST00000094933
XLOC_017870	Qsox2	chr2:26064156-26093045	3.16783	4.88908	0.62607	0.0151	ENSMUST00000116561
XLOC_029128	Zik1	chr7:11072577-11080743	0.862974	1.33246	0.626697	0.0056	ENSMUST00000032551
XLOC_001796	Cep170	chr1:178663783-178744198	6.54797	10.1119	0.626939	0.0016	ENSMUST00000057037
XLOC_033928	Xirp1	chr9:119922872-119932716	0.635756	0.982371	0.627795	0.0048	ENSMUST00000111635
XLOC_001161	Stk17b	chr1:53812349-53842068	8.8239	13.6378	0.628121	0.0002	ENSMUST00000027263
XLOC_020625	Rprd2	chr3:95563795-95622876	3.12931	4.83965	0.629058	0.0011	ENSMUST00000098855
XLOC_015224	Cstf2t	chr19:30643727-31839312	10.6347	16.4539	0.629654	0.00535	ENSMUST00000066039
XLOC_001451	Epb4.1l5	chr1:121441609-121545577	3.51873	5.4451	0.629904	0.0016	ENSMUST00000052404
XLOC_023479	Clic4	chr4:134769883-134828729	18.0135	27.8794	0.630125	0.0001	ENSMUST00000037099
XLOC_000638	Kdm5b	chr1:136456747-136529454	13.3958	20.7652	0.632385	0.00745	ENSMUST00000047714
XLOC_000449	Sh3bp4	chr1:90966989-91051643	0.640089	0.992513	0.632813	0.0065	ENSMUST00000066279
XLOC_006858	Ncapg2	chr12:117643572-117702004	1.44968	2.25034	0.634408	0.00145	ENSMUST00000084828
XLOC_005802	Med1	chr11:98013467-98054607	6.00597	9.32382	0.634525	0.01865	ENSMUST00000107545
XLOC_015225	A1cf	chr19:31943250-32023896	0.571665	0.887715	0.634928	0.0174	ENSMUST00000075838
XLOC_001630	Cep350	chr1:157692095-157820020	10.4588	16.2627	0.636848	0.00065	ENSMUST00000138762
XLOC_012019	Ifnar1	chr16:91485482-91507686	2.94582	4.58874	0.639429	0.01815	ENSMUST00000023689
XLOC_014172	9430020K01Rik	chr18:4634926-4682866	8.24248	12.851	0.640729	0.0001	ENSMUST00000037029
XLOC_023570	Ddi2	chr4:141233463-141279334	1.62002	2.52963	0.642915	0.00125	ENSMUST00000102484
XLOC_016963	BC052040	chr2:115407451-115604504	0.721414	1.12746	0.644176	0.0176	ENSMUST00000110918
XLOC_005051	Ccng1	chr11:40562053-40568813	0.455083	0.711291	0.644309	0.03085	ENSMUST00000020576
XLOC_017953	Qrfp	chr2:31661685-31666100	0.301087	0.470752	0.644785	0.03335	ENSMUST00000057407
XLOC_017014	Mapkbp1	chr2:119798434-119853189	8.29764	13.0084	0.648673	0.0003	ENSMUST00000066058
XLOC_009783	Dnase1l3	chr14:8797046-8827087	0.365476	0.574427	0.652347	0.0121	ENSMUST00000026315
XLOC_006147	Dnahc17	chr11:117847605-117990533	20.743	32.6313	0.653631	0.00265	ENSMUST00000084803
XLOC_033148	Sacm1l	chr9:123438999-123501716	3.0167	4.74673	0.653963	0.00075	ENSMUST00000026270
XLOC_033807	Rad54l2	chr9:106590412-106691544	1.33439	2.10324	0.65643	0.0007	ENSMUST00000046502
XLOC_014289	Apc	chr18:34367428-34481843	0.405354	0.639211	0.657111	0.04085	ENSMUST00000115781
XLOC_014480	Wdr7	chr18:63868348-64149414	6.88485	10.8572	0.657151	0.0001	ENSMUST00000097552
XLOC_014376	Rbm27	chr18:42435006-42501196	5.54076	8.73889	0.657365	0.01005	ENSMUST00000091920
XLOC_018282	Ctnnd1	chr2:84440227-84490922	9.6658	15.2686	0.659608	0.0026	ENSMUST00000036811
XLOC_028508	Gab2	chr7:104230260-104457450	4.18283	6.63812	0.666295	0.00025	ENSMUST00000004622
XLOC_020777	Celsr2	chr3:108193768-108218470	1.12211	1.78203	0.667299	0.00805	ENSMUST00000090558
XLOC_003828	2810021J22Rik	chr11:58680717-58696790	1.67435	2.66849	0.672424	0.00685	ENSMUST00000073924
XLOC_027602	Dennd5b	chr6:148936592-149050202	1.98688	3.16782	0.672984	0.0044	ENSMUST00000111557
XLOC_013344	Eml4	chr17:83750270-83879701	2.67064	4.2613	0.674108	0.01355	ENSMUST00000096766
XLOC_024451	Med13l	chr5:119010727-119215444	1.15041	1.83581	0.674274	0.00045	ENSMUST00000100816
XLOC_028718	Swap70	chr7:117365216-117427017	0.801205	1.27907	0.674847	0.0039	ENSMUST00000033325
XLOC_008716	Arsk	chr13:76197869-76236108	0.806232	1.28792	0.675778	0.04105	ENSMUST00000120573
XLOC_024427	Cit	chr5:116295286-116458956	3.03988	4.85612	0.675791	0.00555	ENSMUST00000051704
XLOC_008970	Atxn7	chr14:14845004-14939810	1.74276	2.78534	0.676477	0.00045	ENSMUST00000022257
XLOC_019031	Plagl2	chr2:153053494-153067162	3.04356	4.86737	0.677379	0.00125	ENSMUST00000056924
XLOC_025451	Sbno1	chr5:124818710-124875923	13.1747	21.0714	0.677519	0.00125	ENSMUST00000065263
XLOC_002431	Tmcc3	chr10:93774693-94074829	1.21327	1.94071	0.677687	0.00985	ENSMUST00000065060
XLOC_012048	Dyrk1a	chr16:94791616-94917124	1.29729	2.07612	0.678389	0.008	ENSMUST00000119878
XLOC_009909	Ppyr1	chr14:34957177-34965675	0.364196	0.583118	0.679072	0.01435	ENSMUST00000052164
XLOC_014268	Ammecr1l	chr18:31919533-31948699	12.7967	20.5195	0.681224	0.01145	ENSMUST00000048298
XLOC_008785	Utp15	chr13:99016799-99032947	1.27274	2.04427	0.683642	0.00145	ENSMUST00000040972
XLOC_007559	Larp4b	chr13:9093150-9172332	6.67394	10.7368	0.685956	0.00345	ENSMUST00000091829
XLOC_023392	Khdrbs1	chr4:129380407-129419547	3.4128	5.49686	0.687652	0.0299	ENSMUST00000066257
XLOC_005128	Zfp354c	chr11:50624587-50641226	0.398061	0.641555	0.688585	0.04145	ENSMUST00000109135
XLOC_005121	Canx	chr11:50107968-50139175	15.8249	25.5414	0.690637	5e-05	ENSMUST00000020637
XLOC_030900	Pcm1	chr8:42325112-42419440	5.37212	8.67738	0.691767	0.0093	ENSMUST00000045199
XLOC_010759	Smcr7l	chr15:80064509-80083796	11.2219	18.1273	0.69184	0.00025	ENSMUST00000023048
XLOC_012643	Pde10a	chr17:8718236-9179513	2.11516	3.41835	0.692532	0.03675	ENSMUST00000115718
XLOC_010789	2007-09-02	chr15:82105364-82124872	1.37046	2.21636	0.693535	0.04075	ENSMUST00000023095
XLOC_012620	Tulp4	chr17:6106436-6251128	8.34989	13.5073	0.693906	0.00055	ENSMUST00000039655
XLOC_006073	Sdk2	chr11:113637687-113928360	0.70788	1.14545	0.694336	0.0046	ENSMUST00000041627
XLOC_025597	Fbxl18	chr5:143628624-143657100	0.471081	0.764283	0.698132	0.0464	ENSMUST00000110766
XLOC_013302	Ehd3	chr17:74154180-74181433	0.506893	0.823739	0.700506	0.0053	ENSMUST00000024860
XLOC_007313	Atg2b	chr12:106851748-106923451	3.71995	6.05347	0.702477	5e-05	ENSMUST00000041055
XLOC_012778	Srrm2	chr17:23940153-23961706	6.28233	10.2255	0.702799	0.0087	ENSMUST00000090276
XLOC_025761	Calu	chr6:29298068-29338468	0.914491	1.48995	0.704226	0.0103	ENSMUST00000031779
XLOC_012496	Hspa13	chr16:75755434-75767066	2.88858	4.70812	0.704792	0.021	ENSMUST00000114244
XLOC_023987	Afap1	chr5:36235967-36346572	1.6924	2.75886	0.705002	0.00905	ENSMUST00000064571
XLOC_013570	Hn1l	chr17:25079100-25097581	0.994798	1.62325	0.706405	0.0023	ENSMUST00000024981
XLOC_001965	Bclaf1	chr10:20032274-20062307	2.08747	3.41259	0.709109	0.0201	ENSMUST00000043881
XLOC_033089	Golga4	chr9:118415392-118491640	7.40018	12.0983	0.709169	0.03395	ENSMUST00000098315
XLOC_008675	Zfp738	chr13:67768373-67788008	0.929323	1.52492	0.714479	0.00535	ENSMUST00000137496
XLOC_033956	Fyco1	chr9:123544505-123761020	10.7005	17.5928	0.717309	0.00715	ENSMUST00000167595
XLOC_033380	Gramd1b	chr9:40100817-40341205	8.35646	13.7426	0.717692	0.013	ENSMUST00000121357
XLOC_014743	Diap1	chr18:38003254-38095130	3.1442	5.19311	0.723909	0.02305	ENSMUST00000115634
XLOC_003398	Ascc2	chr11:4537749-4585702	5.34911	8.83837	0.724482	0.0483	ENSMUST00000109930
XLOC_026332	Edem1	chr6:108778634-108809350	1.74301	2.88972	0.72935	0.0002	ENSMUST00000089162
XLOC_019844	Otud7b	chr3:95908449-95965052	3.71444	6.16455	0.730849	0.01655	ENSMUST00000098849
XLOC_009914	Bmpr1a	chr14:35223919-35316527	0.490929	0.814911	0.731128	0.01635	ENSMUST00000049005
XLOC_024473	Gm15800	chr5:121670227-121818586	10.3099	17.1927	0.737772	5e-05	ENSMUST00000119892
XLOC_022535	Manea	chr4:26251652-26274038	1.30115	2.17706	0.742591	0.00075	ENSMUST00000041374
XLOC_018727	Vps39	chr2:120142196-120178873	4.19739	7.03788	0.74565	0.0004	ENSMUST00000028752
XLOC_006878	Ncoa1	chr12:4247362-4484060	1.52456	2.56375	0.749865	0.02265	ENSMUST00000085814
XLOC_018590	Qser1	chr2:104594951-104656853	2.30326	3.87569	0.750777	5e-05	ENSMUST00000117237
XLOC_018095	Prpf40a	chr2:52993737-53050318	2.3071	3.88665	0.752446	0.02095	ENSMUST00000076313
XLOC_015922	Sfmbt2	chr2:10260909-10516880	4.7068	7.93002	0.752577	0.01185	ENSMUST00000041105
XLOC_022892	Rasef	chr4:73360482-73436613	4.48309	7.56022	0.753935	0.0193	ENSMUST00000058292
XLOC_014059	Arhgap28	chr17:68192052-68353460	0.537667	0.907126	0.754588	0.00795	ENSMUST00000024840
XLOC_001549	Camsap2	chr1:138155490-138242681	2.75043	4.6453	0.756112	0.01005	ENSMUST00000094523
XLOC_020403	Ift80	chr3:68696420-68808492	5.3697	9.08333	0.758381	0.0342	ENSMUST00000169064
XLOC_006059	Abca5	chr11:110130682-110199030	2.23201	3.77653	0.758719	0.0019	ENSMUST00000043961
XLOC_019808	Tdrkh	chr3:94217217-94236555	1.84663	3.12994	0.76124	0.0308	ENSMUST00000166032
XLOC_007813	Gm9979	chr13:40799373-40803318	0.309115	0.525511	0.765578	0.01185	ENSMUST00000069457
XLOC_017695	Prpf18	chr2:4543103-4573159	1.77085	3.01218	0.766361	0.0133	ENSMUST00000035721
XLOC_008866	Itga1	chr13:115748286-115892172	5.44088	9.25953	0.767099	0.00095	ENSMUST00000061673
XLOC_033064	Clasp2	chr9:113650590-113828815	1.67243	2.84797	0.767988	0.0017	ENSMUST00000167613
XLOC_019216	B4galt5	chr2:167123943-167174683	1.51745	2.58787	0.770111	0.00035	ENSMUST00000109221
XLOC_011905	Cblb	chr16:52031661-52208160	1.639	2.79996	0.772589	0.0097	ENSMUST00000114471
XLOC_028543	Pgm2l1	chr7:107375903-107427378	0.887271	1.52388	0.780302	0.0363	ENSMUST00000084935
XLOC_014394	Ythdc2	chr18:44988318-45049374	1.64143	2.82167	0.781595	5e-05	ENSMUST00000037763
XLOC_026234	Aak1	chr6:86799510-86941858	0.852309	1.46799	0.784394	0.014	ENSMUST00000089519
XLOC_012924	Rrp1b	chr17:32173044-32199810	0.525187	0.906603	0.78764	0.031	ENSMUST00000081339
XLOC_000697	Fam129a	chr1:153418315-153569069	1.22926	2.12415	0.789088	0.0154	ENSMUST00000148810
XLOC_002428	Fgd6	chr10:93498745-93608084	3.94472	6.86892	0.800161	5e-05	ENSMUST00000020208
XLOC_002706	D10Bwg1379e	chr10:18307816-18463564	2.8959	5.0452	0.8009	5e-05	ENSMUST00000019999
XLOC_003623	Atp10b	chr11:42963378-43124590	0.324516	0.565627	0.801562	0.0031	ENSMUST00000077659
XLOC_021867	Foxj3	chr4:119202912-119301724	1.22675	2.13925	0.802259	0.02685	ENSMUST00000044564
XLOC_020735	Cttnbp2nl	chr3:104804832-104856064	5.06006	8.83464	0.804017	0.00015	ENSMUST00000098763
XLOC_025101	Clock	chr5:76639991-76733817	0.671049	1.17478	0.807898	0.0125	ENSMUST00000075159
XLOC_004876	Grb10	chr11:11830510-11938686	2.32838	4.07745	0.80834	0.00105	ENSMUST00000093321
XLOC_022880	Megf9	chr4:70088098-70196029	1.05691	1.85454	0.811209	0.00055	ENSMUST00000107359
XLOC_004124	Ssh2	chr11:77029788-77273722	18.5183	32.5825	0.815147	5e-05	ENSMUST00000037912
XLOC_026028	Avl9	chr6:56664920-56711905	0.720125	1.27167	0.820404	0.0063	ENSMUST00000031805
XLOC_031250	Bean1	chr8:106694412-106742992	1.47949	2.61997	0.824449	0.00125	ENSMUST00000164076
XLOC_033036	Smarcc1	chr9:110034540-110142682	0.869883	1.54075	0.824741	0.0428	ENSMUST00000088716
XLOC_006420	Akap6	chr12:53800369-54252002	0.666628	1.18384	0.828518	0.00715	ENSMUST00000095737
XLOC_002547	Fam19a2	chr10:122701131-123178032	0.433052	0.770117	0.830538	0.00235	ENSMUST00000050756
XLOC_016212	Ppp1r26	chr2:28302319-28311028	2.81194	5.01036	0.833352	5e-05	ENSMUST00000040324
XLOC_033264	Elavl3	chr9:21819448-21856467	0.414496	0.738635	0.833501	0.0006	ENSMUST00000003501
XLOC_002916	Sirt1	chr10:62781752-62844452	0.983347	1.75383	0.834736	0.04575	ENSMUST00000105442
XLOC_004086	Rtn4rl1	chr11:75007284-75081271	1.1643	2.08275	0.839031	0.00035	ENSMUST00000102514
XLOC_029531	Zfp507	chr7:36557364-36588046	4.88308	8.75174	0.841779	5e-05	ENSMUST00000061586
XLOC_013042	Mdc1	chr17:35978459-35996615	12.8962	23.1393	0.843402	5e-05	ENSMUST00000082337
XLOC_014922	Sall3	chr18:81163114-81183317	0.738789	1.3296	0.847755	0.00025	ENSMUST00000057950
XLOC_027429	Tulp3	chr6:128271157-128305869	0.503813	0.907068	0.848323	0.00605	ENSMUST00000001562
XLOC_014743	Diap1	chr18:38003254-38095130	2.59811	4.69221	0.852805	0.03165	ENSMUST00000025337
XLOC_016557	B230120H23Rik	chr2:72123693-72280667	0.696121	1.26301	0.859455	0.0005	ENSMUST00000135469
XLOC_033034	Mtap4	chr9:109833961-109986451	14.6581	26.7485	0.867757	0.04115	ENSMUST00000165876
XLOC_028067	Zfp260	chr7:30879795-30892641	0.610483	1.11576	0.870002	0.02725	ENSMUST00000108200
XLOC_021396	Akap2	chr4:57447118-57909854	1.75332	3.21444	0.874477	0.0019	ENSMUST00000107600
XLOC_029378	Ceacam2	chr7:26301060-26325023	2.4349	4.49245	0.883639	0.0005	ENSMUST00000064862
XLOC_003946	Myh10	chr11:68505060-68630134	4.48983	8.29238	0.885127	0.00175	ENSMUST00000102611
XLOC_036044	Rlim	chrX:101152501-101176623	1.73089	3.2421	0.905415	0.03745	ENSMUST00000121153
XLOC_024747	Pds5b	chr5:151476313-151613265	1.49136	2.80688	0.912342	0.02965	ENSMUST00000016569
XLOC_028486	Fzd4	chr7:96552875-96558620	0.280315	0.528109	0.913787	0.00215	ENSMUST00000058755
XLOC_011866	Naa50	chr16:44139942-44163479	1.12154	2.1194	0.918173	0.0209	ENSMUST00000063520
XLOC_012281	Atp13a3	chr16:30312508-30388923	1.67327	3.16214	0.918233	0.00085	ENSMUST00000061350
XLOC_024749	Kl	chr5:151755181-151796384	0.370668	0.701766	0.92086	0.00035	ENSMUST00000078856
XLOC_019243	Zfp217	chr2:169934142-169973603	9.89483	18.734	0.920915	0.012	ENSMUST00000109155
XLOC_011718	Senp2	chr16:22009556-22049342	12.295	23.3462	0.925111	0.02565	ENSMUST00000115380
XLOC_023794	Steap4	chr5:7960471-7982213	0.321279	0.611178	0.927767	0.00335	ENSMUST00000115421
XLOC_027335	Wnk1	chr6:119873986-119988690	18.4819	35.2101	0.929871	5e-05	ENSMUST00000060043
XLOC_018723	Ehd4	chr2:119914910-119980342	0.238365	0.462777	0.957149	0.0039	ENSMUST00000028755
XLOC_014048	Twsg1	chr17:66272405-66300527	0.51129	1.01119	0.983846	5e-05	ENSMUST00000024906
XLOC_020955	Fam73a	chr3:151936422-152003371	0.369573	0.733672	0.989277	0.02	ENSMUST00000073089
XLOC_016081	Mllt10	chr2:17975819-18314457	11.1993	22.3415	0.996319	0.0012	ENSMUST00000114670
XLOC_001637	Fam20b	chr1:158608675-158649132	3.486	6.98448	1.00258	0.03775	ENSMUST00000086153
XLOC_031927	N4bp1	chr8:89365037-89409157	0.536233	1.08567	1.01766	0.0209	ENSMUST00000034074
XLOC_006500	Daam1	chr12:72932064-73093354	2.84367	5.79687	1.02752	0.00055	ENSMUST00000045448
XLOC_016795	Celf1	chr2:90780538-90859654	0.750789	1.59188	1.08425	0.03075	ENSMUST00000111448
XLOC_015081	Syt7	chr19:10463579-10527671	0.272015	0.59922	1.1394	0.02795	ENSMUST00000076968
XLOC_006347	Pxdn	chr12:30622900-30702523	0.761498	1.76063	1.20918	5e-05	ENSMUST00000122328
XLOC_018781	Atp8b4	chr2:126146708-126326410	1.10581	2.57843	1.22139	5e-05	ENSMUST00000040128
XLOC_015368	Add3	chr19:53214934-53321889	1.24901	2.94298	1.2365	0.0182	ENSMUST00000025999
XLOC_011578	Ubn1	chr16:5050160-5086378	2.41545	5.92997	1.29573	0.0008	ENSMUST00000052449
XLOC_033589	Zfp609	chr9:65539390-65675371	0.216214	0.54723	1.33969	0.04705	ENSMUST00000046309
XLOC_007018	Strn3	chr12:52709527-52839918	1.20338	3.09234	1.3616	0.00315	ENSMUST00000013130
XLOC_015757	Arhgap19	chr19:41841077-41876574	8.49337	21.8667	1.36433	0.00015	ENSMUST00000026150
XLOC_019603	Kcnab1	chr3:64913305-65182145	0.872103	2.53626	1.54013	0.02825	ENSMUST00000161404
XLOC_033171	Yap1	chr9:7931998-8004596	0.942683	2.83037	1.58615	0.00755	ENSMUST00000065353
XLOC_025227	Wdfy3	chr5:102261971-102498940	1.02947	3.16523	1.62041	0.00015	ENSMUST00000053177
XLOC_008046	Arrdc3	chr13:81022644-81035296	1.37113	4.94603	1.8509	0.04845	ENSMUST00000099356
XLOC_002896	Tspan15	chr10:61648143-61693974	0.143055	0.553949	1.95318	5e-05	ENSMUST00000047883
XLOC_021032	Ccne2	chr4:11118497-11181405	0.430247	1.92986	2.16526	0.0368	ENSMUST00000029866
XLOC_008790	Fcho2	chr13:99493361-99585404	0.211914	1.26895	2.58208	0.02235	ENSMUST00000040340
XLOC_033467	Dixdc1	chr9:50470856-50547622	0.177417	1.78612	3.33161	0.0372	ENSMUST00000034566
