# Supplementary material for: Chromatoid Body Protein TDRD6 Supports Long 3’ UTR Triggered Nonsense Mediated mRNA Decay
Source: PLoS Genet. 2016 May 5;12(5):e1005857. doi: 10.1371/journal.pgen.1005857 (PMC4858158; doi:10.1371/journal.pgen.1005857)
Supplement: S3 Table — Column 1: Official protein name, Column 2: International Protein Index (IPI) Accession number, Column 3: Universal Protein Resource (UniProt) Accession number, Column 4: Normalized spectral counts from Tdrd6+/- CB sample, Column 5: Normalized spectral counts from Tdrd6-/- CB sample. Normalized spectral counts (NSC): Our protein normalizing entails averaging the unweighted spectral counts for all of the MS samples and then multiplying the spectrum counts in each sample by the average divided by the individual sample's sum. Sheet 1: NSC value of proteins >2 fold higher in Tdrd6+/- CB sample. Sheet 2: NSC value of proteins >2 fold higher in Tdrd6-/- CB sample. Sheet 3: NSC value of proteins that do not differ more than 2 fold between Tdrd6+/- and Tdrd6-/- CB sample. (XLS) [file pgen.1005857.s011.xls]

## Sheet: Enriched in Tdrd6 positive CB
Identified Proteins	Accession Number IPI UniProt		Tdrd6+/- CB IP value	Tdrd6-/- CB IP value
ATP-dependent RNA helicase DDX18	IPI00459381	B2RUM8	1.2573	0
Casein kinase II subunit alpha'	IPI00118795	O54833	1.2573	0
DnaJ homolog subfamily B member 1	IPI00136253	Q3TIT6	1.2573	0
hypothetical protein LOC407788 isoform 2	IPI00403775	Q80XD0	1.2573	0
Isoform 1 of Transportin-1	IPI00221523	Q8BFY9	1.2573	0
LanC-like protein 2	IPI00121949	Q9JJK2	1.2573	0
Putative uncharacterized protein	IPI00138340	Q9D5B7	1.2573	0
RIKEN cDNA 1700012A03, isoform CRA_b	IPI00118551	Q9DAF1	1.2573	0
RIKEN cDNA 4921517D21 gene	IPI00108508	Q14BL3	1.2573	0
S-phase kinase-associated protein 1	IPI00331163	Q3TL58	1.2573	0
Small ubiquitin-related modifier 1	IPI00124593	P63166	1.2573	0
Fructose-bisphosphate aldolase A	IPI00221402	P05064	2.5147	0
hypothetical protein LOC238663	IPI00226108	E9Q5W2	2.5147	0
Isoform 1 of Fibronectin type III domain-containing protein 8	IPI00134854	B2RQ03	2.5147	0
Isoform 1 of Protein MAK16 homolog	IPI00221690	Q8BGS0	2.5147	0
Isoform 1 of Protein SDA1 homolog	IPI00387439	Q80UZ2	2.5147	0
Isoform 1 of Regulator of nonsense transcripts 1	IPI00420949	Q9EPU0	2.5147	0
Isoform 1 of Spermatid-associated protein	IPI00869363	Q32MG2	2.5147	0
Isoform 2 of Calcium-binding tyrosine phosphorylation-regulated protein	IPI00129477	Q3KNH8	2.5147	0
Isoform 2 of Spermatogenesis-associated protein 3	IPI00108111	Q3V2M5	2.5147	0
Nucleolar GTP-binding protein 1	IPI00117642	Q3TPJ4	2.5147	0
Probable ribosome biogenesis protein RLP24	IPI00116252	Q5EBK7	2.5147	0
Probable rRNA-processing protein EBP2	IPI00111829	Q9D903	2.5147	0
Protein FAM166A	IPI00137348	Q9D4K5	2.5147	0
Putative uncharacterized protein	IPI00126892	Q3TWT2	2.5147	0
Radial spoke head protein 9 homolog	IPI00113173	Q3TMP7	2.5147	0
Telomerase-binding protein EST1A	IPI00417158	A0PJ64	2.5147	0
Uncharacterized protein C2orf53 homolog	IPI00319120	Q9D9B7	2.5147	0
Actin-related protein T2	IPI00112845	Q9D9L5	3.772	0
cysteine-rich perinuclear theca 5	IPI00742265	B1AX51	3.772	0
Isoform M1 of Pyruvate kinase isozymes M1-M2	IPI00845840	Q91YI8	3.772	0
Myeloid leukemia factor 1	IPI00475175	Q3V042	3.772	0
Outer dense fiber protein 3	IPI00120794	Q920N1	3.772	0
Parkin coregulated gene protein homolog	IPI00118747	Q0VB91	3.772	0
Putative uncharacterized protein	IPI00228822	E9Q0G0	3.772	0
similar to Cofilin-1	IPI00848816	#N/A	3.772	0
Surfeit locus protein 6	IPI00137612	P70279	3.772	0
DnaJ homolog subfamily B member 3	IPI00133874	O35723	5.0293	0
Glutathione S-transferase omega-2	IPI00459308	Q8BW12	5.0293	0
Isoform 1 of Lipoma-preferred partner homolog	IPI00221494	Q8BFW7	5.0293	0
mRNA turnover protein 4 homolog	IPI00132578	A2AMU9	5.0293	0
Putative uncharacterized protein Reep6	IPI00831015	D3YTR1	5.0293	0
Voltage-dependent anion-selective channel protein 2	IPI00122547	Q60930	5.0293	0
Deoxyribonuclease-1	IPI00308684	P49183	6.2866	0
interferon-inducible GTPase 5	IPI00956792	D3Z720	6.2866	0
Isoform 1 of Uncharacterized protein C9orf24 homolog	IPI00133552	Q2MH31	6.2866	0
Large proline-rich protein BAT2	IPI00380722	Q7TSC1	6.2866	0
similar to hCG1781204	IPI00850882	#N/A	6.2866	0
testin	IPI00344307	Q921W7	6.2866	0
triosephosphate isomerase	IPI00467833	#N/A	6.2866	0
cylicin, basic protein of sperm head cytoskeleton 2	IPI00138114	B1AWN8	7.544	0
Diazepam-binding inhibitor-like 5	IPI00113781	O09035	7.544	0
F-actin-capping protein subunit alpha-3	IPI00136463	P70190	7.544	0
Insulin-like growth factor 2 mRNA-binding protein 3	IPI00331315	Q9CPN8	7.544	0
Isoform 1 of H-ACA ribonucleoprotein complex subunit 1	IPI00110931	Q3TKG5	7.544	0
Isoform 1 of Heterochromatin protein 1-binding protein 3	IPI00342766	Q3B7C1	7.544	0
Isoform 1 of Transmembrane protein 89	IPI00848767	Q9DA04	7.544	0
Profilin-3	IPI00118497	Q9DAD6	7.544	0
U3 small nucleolar ribonucleoprotein protein IMP3	IPI00122383	Q921Y2	7.544	0
24 kDa protein	IPI00554889	#N/A	8.8013	0
coilin	IPI00316343	E9Q284	8.8013	0
Isoform 2 of Cytosolic 5'-nucleotidase 1B	IPI00410846	Q6P906	8.8013	0
Putative uncharacterized protein	IPI00226149	Q3TAJ5	8.8013	0
Spata18 protein (Fragment)	IPI00330675	E9QAP8	8.8013	0
testis-specific serine kinase substrate isoform 2	IPI00816986	Q147V4	8.8013	0
Isoform 1 of Mitochondrial import receptor subunit TOM34	IPI00165694	Q9CYG7	10.059	0
Putative uncharacterized protein	IPI00404590	Q8C1Y3	10.059	0
Isoform 2 of F-actin-capping protein subunit beta	IPI00269481	P47757	11.316	0
Predicted	IPI00126611	Q497P9	11.316	0
similar to hCG1816075	IPI00807907	#N/A	11.316	0
ornithine decarboxylase antizyme 3	IPI00127993	Q54A78	12.573	0
Putative uncharacterized protein Ddx43	IPI00753980	D3Z6P9	12.573	0
Uncharacterized protein C21orf56 homolog	IPI00113197	Q9D9W0	12.573	0
Putative uncharacterized protein Tsc22d4	IPI00856608	D3Z6V5	13.831	0
Isoform 1 of Testis-specific gene 10 protein	IPI00410733	Q6NY15	15.088	0
Isoform 1 of Enhancer of mRNA-decapping protein 4	IPI00330066	Q3UJB9	16.345	0
Isoform 1 of Speriolin	IPI00421017	Q148B6	16.345	0
Isoform 2 of Transmembrane protein ENSP00000340100 homolog	IPI00649877	Q80YD3	16.345	0
Nucleolar RNA helicase 2	IPI00120691	Q3ULC7	17.603	0
FYVE and coiled-coil domain-containing protein 1	IPI00123140	#N/A	18.86	0
Putative uncharacterized protein	IPI00224397	Q8C1R9	20.117	0
Protein CASC3	IPI00877339	Q8K3W3	21.375	0
transmembrane and coiled-coil domain-containing protein 2	IPI00342014	P0C1V4	21.375	0
Isoform 1 of Adenosine deaminase domain-containing protein 1	IPI00380504	Q5SUE7	22.632	0
High mobility group protein B4	IPI00118961	Q6P8W9	26.404	0
similar to KIAA1683 protein	IPI00669697	#N/A	28.919	0
Calicin	IPI00228793	B2RX51	30.176	0
hypothetical protein LOC69423	IPI00118000	Q9DA62	30.176	0
Isoform Mitochondrial of Transcription factor A, mitochondrial	IPI00112822	P40630	35.205	0
Testis-specific serine-proline-rich protein	IPI00929770	C0J8I2	37.72	0
A-kinase anchor protein 3	IPI00136657	O88987	52.808	0
Protein maelstrom homolog	IPI00225942	Q8BVN9	52.808	0
Heat shock 70 kDa protein 1-like	IPI00133208	A1L347	56.58	0
glyceraldehyde-3-phosphate dehydrogenase, testis-specific	IPI00108939	#N/A	59.094	0
Isoform 1 of ATP-dependent RNA helicase DDX25	IPI00135420	Q9QY15	84.241	0
poly A binding protein, cytoplasmic 2	IPI00120954	Q3V2M1	111.9	0
Tudor domain-containing protein 7	IPI00280629	Q3TTH8	133.28	0
Isoform 6 of Outer dense fiber protein 2	IPI00130958	A3KGV1	217.52	0
Isoform 1 of A-kinase anchor protein 4	IPI00119149	A1L3T6	316.85	0
Tudor domain-containing protein 6	IPI00387457	B7ZNI0	341.99	0
tudor domain-containing protein 6 isoform 3	IPI00930796	#N/A	360.85	0
Glia maturation factor, beta	IPI00467495	A7VJ98	2.5147	0.85653
Meiosis-expressed gene 1 protein	IPI00126228	Q61845	2.5147	0.85653
Protein Dr1	IPI00128424	Q3UMQ2	2.5147	0.85653
similar to ribosomal protein L24	IPI00134202	#N/A	2.5147	0.85653
Transitional endoplasmic reticulum ATPase	IPI00622235	Q01853	2.5147	0.85653
Uncharacterized protein C13orf27 homolog	IPI00378513	Q3TUU5	2.5147	0.85653
NEDD8-conjugating enzyme Ubc12	IPI00169448	P61082	3.772	0.85653
DNA topoisomerase 1	IPI00109764	Q04750	7.544	0.85653
Nucleolar GTP-binding protein 2	IPI00116898	P70410	8.8013	0.85653
Isoform 1 of RING finger protein 17	IPI00605003	Q99MV7	16.345	0.85653
Ropporin-1	IPI00113308	Q9ESG2	21.375	0.85653
Putative uncharacterized protein	IPI00118964	Q3MSC5	32.691	0.85653
Putative uncharacterized protein Gm5805	IPI00112407	#N/A	3.772	1.7131
Eukaryotic translation initiation factor 4E	IPI00119057	P63073	6.2866	1.7131
Isoform 1 of FLYWCH-type zinc finger-containing protein 1	IPI00229692	Q8CI03	6.2866	1.7131
Isoform 2 of Borealin	IPI00221934	Q9CS02	6.2866	1.7131
URB2 ribosome biogenesis 2 homolog	IPI00605125	B9EKU4	7.544	1.7131
H-ACA ribonucleoprotein complex subunit 4	IPI00113635	Q3TI79	10.059	1.7131
Putative uncharacterized protein	IPI00467841	Q3UKW2	10.059	1.7131
hypothetical protein	IPI00762304	#N/A	12.573	1.7131
Isoform Mitochondrial of Phospholipid hydroperoxide glutathione peroxidase, mitochondrial	IPI00117281	O70325	16.345	1.7131
Isoform 1 of Inner centromere protein	IPI00265986	Q9WU62	6.2866	2.5696
Eukaryotic translation initiation factor 5A-1	IPI00108125	P63242	11.316	2.5696
Dynein light chain 2, cytoplasmic	IPI00132734	Q9D0M5	12.573	2.5696
L-lactate dehydrogenase A chain	IPI00319994	P06151	12.573	2.5696
Fatty acid-binding protein 9	IPI00115508	O08716	21.375	2.5696
Signal transducer and activator of transcription 4, isoform CRA_a	IPI00649102	Q3U098	21.375	2.5696
Peroxiredoxin-1	IPI00121788	P35700	7.544	3.4261
Chromodomain-helicase-DNA-binding protein 4	IPI00396802	Q6PDQ2	8.8013	4.2826
NHP2-like protein 1	IPI00621272	Q9D0T1	11.316	4.2826
heterogeneous nuclear ribonucleoprotein H3	IPI00816884	D3Z3N4	17.603	4.2826
Nucleolar protein 58	IPI00463468	Q6DFW4	71.668	4.2826
Isoform 2 of RNA-binding protein 8A	IPI00109860	Q9CT44	12.573	5.1392
Myb-binding protein 1A	IPI00331361	A0JLT5	47.778	5.1392
Isoform 1 of Importin-5	IPI00626994	Q7TN23	65.381	5.1392
nucleolar and coiled-body phosphoprotein 1 isoform D	IPI00719871	Q3UI16	17.603	6.8522
Glutathione S-transferase Mu 5	IPI00114380	P48774	25.147	7.7088
DNA topoisomerase 2-beta	IPI00135443	Q3TR62	26.404	7.7088
Vimentin	IPI00227299	A4IF59	93.042	7.7088
Barrier-to-autointegration factor	IPI00119959	O54962	18.86	8.5653
rRNA 2'-O-methyltransferase fibrillarin	IPI00119581	P35550	55.322	10.278
Nucleolar protein 56	IPI00318048	Q3UJZ7	88.013	10.278
Structural maintenance of chromosomes flexible hinge domain-containing protein 1	IPI00137433	Q6P5D8	33.948	12.848
Tudor domain-containing protein 1	IPI00320916	Q99MV1	42.749	12.848
L-lactate dehydrogenase C chain	IPI00467457	P00342	40.234	15.418
poly(A) binding protein, cytoplasmic 3	IPI00137145	Q9D4E6	179.8	15.418
Piwi-like protein 2	IPI00461359	Q8CDG1	46.521	17.131
Eukaryotic initiation factor 4A-III	IPI00126716	Q91VC3	49.036	17.131
Isoform 1 of La-related protein 7	IPI00340860	A3KML4	41.492	18.844
probable ATP-dependent RNA helicase DDX4 isoform 1	IPI00651980	Q3V086	167.22	19.7
Polyadenylate-binding protein 1	IPI00124287	P29341	109.39	25.696
Isoform 1 of Core histone macro-H2A.1	IPI00137852	Q9QZQ8	90.528	33.405
Isoform 1 of Piwi-like protein 1	IPI00125402	Q9JMB7	316.85	34.261
Heat shock cognate 71 kDa protein	IPI00323357	Q3KQJ4	88.013	35.974
Nucleolin	IPI00317794	P09405	120.7	39.4
DNA topoisomerase 2-alpha	IPI00122223	Q01320	128.25	42.826
heat shock-related 70 kDa protein 2	IPI00387494	#N/A	236.38	101.93

## Sheet: Enriched in Tdrd6 negative CB
Identified Proteins	Accession Number IPI UniProt		Tdrd6+/- CB IP value	Tdrd6-/- CB IP value
DnaJ homolog subfamily A member 1	IPI00132208	P63037	0	0.85653
Isoform 7 of Protein quaking	IPI00130483	Q9QUH4	0	0.85653
CD2 antigen cytoplasmic tail-binding protein 2	IPI00109203	Q9CWK3	0	1.7131
Cytoplasmic dynein 1 heavy chain 1	IPI00119876	O08821	0	1.7131
Dickkopf-like protein 1	IPI00331487	Q3V2N2	0	1.7131
Dipeptidase 3	IPI00118037	Q9DA79	0	1.7131
DNA-directed RNA polymerase II subunit RPB2	IPI00320034	B2WTN8	0	1.7131
E3 SUMO-protein ligase RanBP2	IPI00337844	Q8BQK6	0	1.7131
gemin 4	IPI00169775	Q3URX8	0	1.7131
Homologous-pairing protein 2 homolog	IPI00126349	C4PFH5	0	1.7131
Isoform 1 of Cleavage and polyadenylation specificity factor subunit 7	IPI00225249	Q8BTV2	0	1.7131
Isoform 1 of Mortality factor 4-like protein 1	IPI00278600	P60762	0	1.7131
Isoform 2 of Tropomyosin alpha-3 chain	IPI00230044	P21107	0	1.7131
Isoform Long of Eukaryotic translation initiation factor 4H	IPI00124742	Q3V244	0	1.7131
Isoform Long of Transcription intermediary factor 1-alpha	IPI00131130	Q64127	0	1.7131
Midasin	IPI00458039	A2ANY6	0	1.7131
Myeloid-lymphoid or mixed-lineage leukemia	IPI00420997	#N/A	0	1.7131
Nuclear cap-binding protein subunit 2	IPI00132019	Q9CQ49	0	1.7131
Phosphatidylethanolamine-binding protein 1	IPI00137730	P70296	0	1.7131
Protein EAN57	IPI00944139	Q3KNN2	0	1.7131
Protein FAM98B	IPI00465946	Q80VD1	0	1.7131
Putative uncharacterized protein	IPI00113287	Q3THC1	0	1.7131
Putative uncharacterized protein Gm4963	IPI00115992	#N/A	0	1.7131
similar to heterogeneous nuclear ribonucleoprotein U-like 2	IPI00849047	#N/A	0	1.7131
similar to LOC446231 protein	IPI00116718	#N/A	0	1.7131
Superkiller viralicidic activity 2-like 2	IPI00113134	Q8BTX6	0	1.7131
SWI-SNF-related matrix-associated actin-dependent regulator chromatin subfamily E member 1	IPI00119892	C0IMX1	0	1.7131
symplekin	IPI00856427	F8WJD4	0	1.7131
T-complex protein 1 subunit zeta	IPI00116281	E9QPA6	0	1.7131
Telomeric repeat-binding factor 2-interacting protein 1	IPI00127014	Q91VL8	0	1.7131
Testis-expressed sequence 12 protein	IPI00133334	Q9CR81	0	1.7131
Thymocyte nuclear protein 1	IPI00130226	Q91YJ3	0	1.7131
U4-U6 small nuclear ribonucleoprotein Prp4	IPI00458908	Q059T9	0	1.7131
U6 snRNA-associated Sm-like protein LSm2	IPI00876050	O35900	0	1.7131
WW domain-binding protein 11	IPI00123333	Q3U6Q1	0	1.7131
Cell division cycle 5-related protein	IPI00284444	Q05DT4	0	2.5696
Isoform 1 of Probable helicase senataxin	IPI00421108	Q8C859	0	2.5696
Isoform 2 of Poly(U)-binding-splicing factor PUF60	IPI00127174	Q3UEB3	0	2.5696
Isoform 2 of RNA-binding protein Raly	IPI00130147	Q64012	0	2.5696
Lamin-B1	IPI00230394	P14733	0	2.5696
Protein dpy-30 homolog	IPI00117168	Q7TQ15	0	2.5696
RIKEN cDNA 1700020N01	IPI00229155	Q8CF20	0	2.5696
SUMO-activating enzyme subunit 2	IPI00130173	Q9Z1F9	0	2.5696
Survival of motor neuron-related-splicing factor 30	IPI00221714	Q3TGV3	0	2.5696
Synaptonemal complex protein 1	IPI00123245	Q62209	0	2.5696
Transcription initiation factor TFIID subunit 9	IPI00128702	Q8VI33	0	2.5696
14-3-3 protein epsilon	IPI00118384	P62259	0	3.4261
Isoform 1 of Protein SON	IPI00134457	E9QMT0	0	3.4261
Isoform 2 of Protein strawberry notch homolog 1	IPI00661508	Q689Z5	0	3.4261
Isoform 2 of SWI-SNF complex subunit SMARCC2	IPI00381019	Q6PDG5	0	3.4261
Isoform 4 of Zinc finger protein 638	IPI00121264	E9QML5	0	3.4261
Putative uncharacterized protein Ddx23	IPI00330406	D3Z0M9	0	3.4261
Putative uncharacterized protein Ylpm1	IPI00621973	D3YWX2	0	3.4261
Putative uncharacterized protein Zranb2	IPI00126804	B2RRT9	0	3.4261
serine-threonine-protein kinase ATR	IPI00123119	E9QPK4	0	3.4261
Shugoshin-like 2	IPI00380793	Q7TSY8	0	3.4261
transformer-2 protein homolog alpha	IPI00377298	E9QP00	0	3.4261
U1 small nuclear ribonucleoprotein C	IPI00123376	Q569X3	0	3.4261
Zinc finger RNA-binding protein	IPI00131810	O88532	0	3.4261
60S ribosomal protein L7	IPI00311236	P14148	0	4.2826
Hsc70-interacting protein	IPI00116308	Q3U3N7	0	4.2826
Isoform 1 of Pre-mRNA-processing factor 19	IPI00480507	Q99KP6	0	4.2826
Isoform 1 of Protein SET	IPI00111560	Q3T9S3	0	4.2826
Isoform 2 of BTB-POZ domain-containing protein KCTD19	IPI00226020	Q562E2	0	4.2826
Microfibrillar-associated protein 1	IPI00228590	Q9CQU1	0	4.2826
NAD(P) transhydrogenase, mitochondrial precursor	IPI00309964	Q3TGH1	0	4.2826
protein Red	IPI00127947	#N/A	0	4.2826
TBP-associated factor 170	IPI00676717	A0ZVB6	0	4.2826
U5 small nuclear ribonucleoprotein 40 kDa protein	IPI00461621	Q6PE01	0	4.2826
DEAD (Asp-Glu-Ala-Asp) box polypeptide 5	IPI00648763	#N/A	0	5.1392
Exportin-1	IPI00395038	Q6P5F9	0	5.1392
Isoform 1 of Pre-mRNA-processing factor 40 homolog A	IPI00284213	A0JLM8	0	5.1392
Pre-mRNA-splicing factor SPF27	IPI00316184	Q05CL7	0	5.9957
hepatoma derived growth factor-like 1	IPI00131646	O35539	0	6.8522
Isoform 1 of Heat shock 70 kDa protein 4L	IPI00317710	P48722	0	6.8522
Isoform 1 of Pre-mRNA-processing factor 6	IPI00130409	Q91YR7	0	6.8522
Isoform 2 of Luc7-like protein 3	IPI00122418	Q5SUF2	0	6.8522
Apoptosis inhibitor 5	IPI00754418	#N/A	0	7.7088
Cleavage and polyadenylation specificity factor subunit 2	IPI00314302	O35218	0	7.7088
Cleavage stimulation factor subunit 3	IPI00116929	Q3TV86	0	7.7088
Isoform C of Serrate RNA effector molecule homolog	IPI00224644	Q99MR6	0	9.4218
Splicing factor 3B subunit 4	IPI00154082	Q8QZY9	0	9.4218
Annexin A2	IPI00468203	P07356	0	10.278
Isoform 1 of Heterogeneous nuclear ribonucleoprotein L-like	IPI00121760	Q921F4	0	10.278
Radial spoke head 1 homolog	IPI00118783	Q3YEA1	0	11.135
U2 small nuclear ribonucleoprotein B''	IPI00132576	Q62378	0	11.135
U4-U6.U5 tri-snRNP-associated protein 1	IPI00323674	Q9Z315	0	11.135
78 kDa glucose-regulated protein	IPI00319992	P20029	0	11.991
Isoform 1 of Pre-mRNA 3'-end-processing factor FIP1	IPI00110716	Q9D824	0	11.991
Isoform 1 of Zinc finger CCCH domain-containing protein 14	IPI00461416	Q8BJ05	0	12.848
Isoform 2 of U2-associated protein SR140	IPI00467507	Q6NV83	0	13.704
Hepatoma-derived growth factor	IPI00313817	P51859	0	15.418
Isoform 1 of Probable ATP-dependent RNA helicase DDX46	IPI00468896	Q3UZ56	0	15.418
splicing factor 3b, subunit 2	IPI00349401	Q3UAI4	0	15.418
Isoform 1 of SAFB-like transcription modulator	IPI00229571	B9EI57	0	16.274
nuclear autoantigenic sperm protein isoform 2	IPI00830976	B1AU75	0	16.274
TAF15 RNA polymerase II, TATA box binding protein (TBP)-associated factor	IPI00264652	Q3TLE4	0	17.131
Putative uncharacterized protein	IPI00136883	Q3T984	0	24.839
Isoform 1 of Serine-arginine repetitive matrix protein 2	IPI00785240	Q05BN4	1.2573	59.101
RNA-binding protein FUS	IPI00117063	P56959	1.2573	54.818
Isoform 2 of Polypyrimidine tract-binding protein 2	IPI00136002	Q3V328	2.5147	68.522
Small nuclear ribonucleoprotein Sm D1	IPI00322749	P62315	1.2573	23.126
Isoform 1 of Heterogeneous nuclear ribonucleoprotein U-like protein 1	IPI00123501	Q8VDM6	1.2573	20.557
Far upstream element-binding protein 2	IPI00462934	Q3U0V1	2.5147	38.544
Protein KIAA1967 homolog	IPI00123624	Q8VDP4	1.2573	18.844
scaffold attachment factor B	IPI00944159	D3YXK2	1.2573	17.987
Junction plakoglobin	IPI00229475	Q02257	2.5147	35.118
Putative uncharacterized protein	IPI00123292	Q0P6B2	1.2573	16.274
similar to Snrpf protein	IPI00379355	#N/A	1.2573	15.418
Isoform 2 of Serine-arginine repetitive matrix protein 1	IPI00118438	A2A8V9	1.2573	14.561
Thyroid hormone receptor-associated protein 3	IPI00556768	Q3U503	3.772	38.544
116 kDa U5 small nuclear ribonucleoprotein component	IPI00469260	O08810	2.5147	20.557
Enhancer of rudimentary homolog	IPI00403589	P84089	1.2573	9.4218
Isoform 1 of THO complex subunit 4	IPI00114407	O08583	3.772	28.265
Isoform 1 of RNA-binding protein 25	IPI00421119	Q9CT49	1.2573	8.5653
SNW domain-containing protein 1	IPI00317298	Q3TM37	1.2573	8.5653
Isoform 1 of RNA-binding protein 14	IPI00404707	Q3U6A2	6.2866	42.826
Nuclear cap-binding protein subunit 1	IPI00458056	Q3TLK3	3.772	23.983
GTP-binding nuclear protein Ran	IPI00134621	Q3ULW0	1.2573	7.7088
Isoform 1 of Hepatoma-derived growth factor-related protein 3	IPI00224067	Q8C9E2	1.2573	7.7088
Splicing factor 3A subunit 1	IPI00408796	Q3TVM1	2.5147	15.418
Pre-mRNA-processing-splicing factor 8	IPI00121596	Q3TI71	7.544	46.253
Putative splicing factor, arginine-serine-rich 14	IPI00405760	Q80U25	5.0293	28.265
Histone-binding protein RBBP4	IPI00122696	#N/A	1.2573	6.8522
Isoform 1 of Splicing factor 3B subunit 3	IPI00122011	B2RSV4	3.772	20.557
Splicing factor 3B subunit 1	IPI00623284	A0JLN0	6.2866	32.548
Nuclear receptor coactivator 5	IPI00313525	Q8BX12	5.0293	25.696
TAR DNA-binding protein 43	IPI00121758	Q544R5	6.2866	30.835
Isoform 1 of Putative RNA-binding protein Luc7-like 2	IPI00380309	Q7TNC4	1.2573	5.9957
Isoform HMG-I of High mobility group protein HMG-I-HMG-Y	IPI00314240	P17095	1.2573	5.9957
nuclear mitotic apparatus protein 1	IPI00263048	E9Q7G0	1.2573	5.9957
Heat shock protein HSP 90-alpha	IPI00330804	A0PJ91	3.772	17.131
Isoform 3 of Hepatoma-derived growth factor-related protein 2	IPI00116442	Q3UMU9	2.5147	11.135
KH domain-containing, RNA-binding, signal transduction-associated protein 3	IPI00314520	Q9R226	2.5147	11.135
Splicing factor 3A subunit 3	IPI00137848	Q58E59	2.5147	11.135
Small nuclear ribonucleoprotein 200	IPI00420329	Q6P4T2	7.544	32.548
desmoplakin	IPI00553419	E9Q557	5.0293	21.413
U6 snRNA-associated Sm-like protein LSm4	IPI00134784	Q9QXA5	1.2573	5.1392
Lysozyme C-1	IPI00113427	P17897	3.772	15.418
Isoform 1 of Apoptotic chromatin condensation inducer in the nucleus	IPI00121136	Q9JIX8	5.0293	18.844
Putative pre-mRNA-splicing factor ATP-dependent RNA helicase DHX15	IPI00128818	O35286	5.0293	18.844
Cleavage stimulation factor subunit 2 tau variant	IPI00467932	Q8C7E9	1.2573	4.2826
Histone deacetylase 1	IPI00114232	O09106	1.2573	4.2826
N-alpha-acetyltransferase 38, NatC auxiliary subunit	IPI00263042	Q6ZWM4	1.2573	4.2826
Cullin-associated NEDD8-dissociated protein 1	IPI00896727	Q3UMI9	2.5147	8.5653
Isoform CW17 of Splicing factor 1	IPI00116284	D3YZD0	2.5147	8.5653
Dr1-associated corepressor	IPI00109312	Q4FJW2	5.0293	16.274
Isoform 1 of Polyadenylate-binding protein 2	IPI00136169	Q8CCS6	2.5147	7.7088
Putative uncharacterized protein	IPI00229080	#N/A	2.5147	7.7088
Serine-arginine-rich splicing factor 5	IPI00314709	O35326	11.316	34.261
Ewing sarcoma breakpoint region 1	IPI00322492	Q5SUS9	8.8013	26.552
Pinin	IPI00317891	O35691	3.772	11.135
U1 small nuclear ribonucleoprotein A	IPI00122350	Q62189	5.0293	14.561
Isoform 1 of Paraspeckle component 1	IPI00321266	Q8R326	10.059	29.122
Serine-arginine-rich splicing factor 2	IPI00121135	Q62093	8.8013	24.839
High mobility group protein B2	IPI00462291	P30681	18.86	52.248
Isoform 1 of Zinc finger protein 326	IPI00314507	O88291	1.2573	3.4261
Isoform Alpha of DNA ligase 3	IPI00124272	P97386	1.2573	3.4261
Nuclear RNA export factor 1	IPI00115588	Q8BP60	1.2573	3.4261
Isoform 2 of ATP-dependent RNA helicase A	IPI00339468	E9QNN1	30.176	82.227
Putative oxidoreductase GLYR1	IPI00111821	Q922P9	2.5147	6.8522
ATP-dependent RNA helicase DDX1	IPI00127172	Q3V1Z7	3.772	10.278
Putative uncharacterized protein	IPI00653643	#N/A	31.433	80.514
Serine-arginine-rich splicing factor 9	IPI00132340	Q3TXM9	5.0293	12.848
Isoform 3 of Interleukin enhancer-binding factor 3	IPI00130591	Q9Z1X4	17.603	44.54
Isoform 2 of Bcl-2-associated transcription factor 1	IPI00169477	Q8K019	3.772	9.4218
Nuclease-sensitive element-binding protein 1	IPI00120886	P62960	7.544	17.987
Peptidyl-prolyl cis-trans isomerase NIMA-interacting 1	IPI00132093	Q3UTI7	2.5147	5.9957
SAP domain-containing ribonucleoprotein	IPI00133801	B2RXM7	2.5147	5.9957
Putative uncharacterized protein	IPI00128441	F7B5B5	5.0293	11.991
mediator of DNA damage checkpoint protein 1	IPI00753701	E9QK89	6.2866	14.561
Activated RNA polymerase II transcriptional coactivator p15	IPI00225633	P11031	3.772	8.5653
14-3-3 protein zeta-delta	IPI00116498	P63101	5.0293	11.135
Spliceosome RNA helicase Bat1	IPI00409462	Q9Z1N5	10.059	22.27
Heterogeneous nuclear ribonucleoprotein A-B	IPI00117288	Q544Z3	13.831	29.979
Isoform 1 of RNA-binding protein with serine-rich domain 1	IPI00462424	Q99M28	7.544	16.274
Isoform 2 of Friend of PRMT1 protein	IPI00120174	Q9DB03	7.544	16.274
Heterogeneous nuclear ribonucleoprotein U	IPI00458583	O88568	32.691	70.235
Isoform 1 of Serine-arginine-rich splicing factor 1	IPI00420807	Q6PDM2	23.889	50.535
Cold-inducible RNA-binding protein	IPI00121073	P60824	12.573	26.552
Exportin-2	IPI00112414	Q9ERK4	17.603	36.831
60S ribosomal protein L18	IPI00555113	P35980	1.2573	2.5696
Beta-catenin-like protein 1	IPI00622716	Q3UJX2	1.2573	2.5696
Chromatin accessibility complex protein 1	IPI00123267	Q9JKP8	1.2573	2.5696
L-asparaginase	IPI00223875	Q8C0M9	1.2573	2.5696
RIKEN cDNA 1600027N09 gene	IPI00720110	Q2NL54	1.2573	2.5696
SWI-SNF-related matrix-associated actin-dependent regulator of chromatin subfamily A member 5	IPI00396739	Q3U0F8	16.345	33.405
Isoform 1 of RNA-binding protein 39	IPI00127763	Q8VH51	2.5147	5.1392
Pre-mRNA branch site protein p14	IPI00117687	P59708	2.5147	5.1392
thioredoxin reductase 3	IPI00138866	#N/A	2.5147	5.1392

## Sheet: Equal presence in both types CB
Identified Proteins	Accession Number IPI UniProt		Tdrd6+/- CB IP value	Tdrd6-/- CB IP value
Heterogeneous nuclear ribonucleoprotein D-like	IPI00129417	F6VQH5	13.831	26.552
high-mobility group (nonhistone chromosomal) protein 1-like 1	IPI00875792	#N/A	5.0293	9.4218
Isoform 1 of UAP56-interacting factor	IPI00462979	Q91Z49	5.0293	9.4218
heterogeneous nuclear ribonucleoprotein A0	IPI00109813	Q9CX86	11.316	20.557
Isoform 1 of ATP-dependent RNA helicase DDX39	IPI00123878	Q3T9L0	11.316	20.557
Small nuclear ribonucleoprotein G	IPI00230150	P62309	3.772	6.8522
U2 small nuclear ribonucleoprotein A'	IPI00170008	P57784	10.059	17.987
Isoform 1 of DNA-binding protein A	IPI00330591	Q8BPG0	8.8013	15.418
ELAV-like protein 1	IPI00466032	#N/A	25.147	43.683
Isoform 1 of Heterogeneous nuclear ribonucleoprotein D0	IPI00330958	Q60668	18.86	32.548
Isoform Long of Serine-arginine-rich splicing factor 3	IPI00129323	P84104	22.632	38.544
Nucleolar protein 16	IPI00458704	Q9CPT5	2.5147	4.2826
Matrin-3	IPI00453826	Q3TZN1	77.954	128.48
Isoform 1 of PC4 and SFRS1-interacting protein	IPI00115257	Q99LR4	61.609	95.075
Isoform 1 of Heterogeneous nuclear ribonucleoprotein A3	IPI00269661	Q3UZG3	37.72	57.388
Small nuclear ribonucleoprotein E	IPI00133955	P62305	11.316	17.131
Isoform 1 of Heterogeneous nuclear ribonucleoprotein K	IPI00223253	#N/A	86.756	130.19
Interleukin enhancer-binding factor 2	IPI00318550	Q3UXI9	25.147	37.687
Small nuclear ribonucleoprotein Sm D2	IPI00119220	P62317	15.088	22.27
Isoform 1 of Transformer-2 protein homolog beta	IPI00139259	P62996	8.8013	12.848
Splicing factor U2AF 65 kDa subunit	IPI00113746	P26369	8.8013	12.848
thyroid hormone receptor interactor 12	IPI00623570	O88380	10.059	14.561
Putative uncharacterized protein	IPI00139168	Q3TF18	12.573	17.987
Isoform 2 of Myelin expression factor 2	IPI00154084	A7UQY4	25.147	35.974
Y-box-binding protein 2	IPI00896734	B2RUF0	36.463	50.535
Isoform 3 of Heterogeneous nuclear ribonucleoproteins A2-B1	IPI00405058	O88569	104.36	143.9
Isoform 1 of Protein LLP homolog	IPI00112043	Q9D945	1.2573	1.7131
Isoform 1 of U1 small nuclear ribonucleoprotein 70 kDa	IPI00625105	A2RS68	1.2573	1.7131
Leucine-rich repeat and WD repeat-containing protein 1	IPI00225459	Q8BUI3	1.2573	1.7131
Ubiquitin-conjugating enzyme E2 N	IPI00165854	A2RTT4	1.2573	1.7131
Isoform 1 of Protein syndesmos	IPI00133385	Q8VHN8	3.772	5.1392
Importin subunit alpha-2	IPI00124973	P52293	2.5147	3.4261
Isoform 1 of Low molecular weight phosphotyrosine protein phosphatase	IPI00134135	Q4VAI2	2.5147	3.4261
U6 snRNA-associated Sm-like protein LSm6	IPI00129873	P62313	2.5147	3.4261
Isoform 3 of Serine-arginine-rich splicing factor 10	IPI00117232	Q3UA07	8.8013	11.991
Putative uncharacterized protein ENSMUSP00000055939	IPI00474144	#N/A	8.8013	11.991
Lupus La protein homolog	IPI00134300	P32067	13.831	17.987
Small nuclear ribonucleoprotein Sm D3	IPI00119224	P62320	13.831	17.987
Acylphosphatase	IPI00881291	E9QJT5	11.316	14.561
ubiquinone biosynthesis monooxygenase COQ6	IPI00222526	Q8R1S0	20.117	25.696
Isoform 1 of Heterogeneous nuclear ribonucleoprotein M	IPI00132443	Q3TL61	93.042	118.2
Histone deacetylase complex subunit SAP18	IPI00115831	D3Z2N9	8.8013	11.135
Splicing factor, proline- and glutamine-rich	IPI00129430	Q3TZL2	35.205	42.826
Isoform 1 of Heterogeneous nuclear ribonucleoprotein F	IPI00226073	Q8R582	51.55	61.67
Isoform 2 of Serine-arginine-rich splicing factor 7	IPI00153743	Q3THA6	23.889	28.265
KH domain-containing, RNA-binding, signal transduction-associated protein 1	IPI00458765	Q60749	8.8013	10.278
Isoform Gamma-2 of Serine-threonine-protein phosphatase PP1-gamma catalytic subunit	IPI00227773	P63087	3.772	4.2826
RIKEN cDNA 1700029J11 gene	IPI00113101	A2APA5	3.772	4.2826
Putative uncharacterized protein	IPI00118523	Q9DAE2	44.006	48.822
Isoform 1 of Transcription intermediary factor 1-beta	IPI00312128	Q3UDN8	56.58	60.814
arginine-serine-rich splicing factor 6	IPI00310880	Q3TWW8	8.8013	9.4218
Isoform 1 of Probable ATP-dependent RNA helicase DDX17	IPI00396797	Q3TU25	33.948	35.118
Heterogeneous nuclear ribonucleoprotein H	IPI00133916	O35737	51.55	53.105
LanC-like protein 1	IPI00131535	O89112	5.0293	5.1392
UPF0027 protein C22orf28 homolog	IPI00116850	Q3TJ01	2.5147	2.5696
Small nuclear ribonucleoprotein-associated protein B	IPI00114052	P27048	10.059	10.278
Isoform 1 of Centromere protein V	IPI00318428	Q9CXS4	25.147	23.983
Isoform 1 of DAZ-associated protein 1	IPI00406492	Q9JII5	21.375	19.7
Pumilio domain-containing protein C14orf21 homolog	IPI00330623	Q3U480	3.772	3.4261
Elongation factor 1-alpha 1	IPI00307837	P10126	11.316	10.278
Cell growth-regulating nucleolar protein	IPI00113232	Q08288	52.808	46.253
Isoform C1 of Heterogeneous nuclear ribonucleoproteins C1-C2	IPI00223443	Q9Z204	51.55	44.54
Importin subunit beta-1	IPI00323881	P70168	5.0293	4.2826
Putative uncharacterized protein	IPI00553777	P49312	5.0293	4.2826
UPF0568 protein C14orf166 homolog	IPI00132456	Q4VA29	10.059	8.5653
histone H1t	IPI00319556	Q07133	84.241	69.379
Phosphoglycolate phosphatase	IPI00380195	Q5XK18	7.544	5.9957
Small ubiquitin-related modifier 2	IPI00165706	P61957	15.088	11.991
bromodomain adjacent to zinc finger domain 1A	IPI00461396	#N/A	31.433	23.983
Histone H2B type 1-F-J-L	IPI00114642	A0JLV3	193.63	143.9
Probable ATP-dependent RNA helicase DDX5	IPI00420363	B1ARB9	54.065	37.687
Ubiquitin-60S ribosomal protein L40	IPI00138892	Q66JP1	57.837	40.257
Peptidyl-prolyl cis-trans isomerase	IPI00554989	P17742	27.661	18.844
60S ribosomal protein L21	IPI00315548	Q9CQM8	1.2573	0.85653
Isoform 1 of Hydroxyacylglutathione hydrolase, mitochondrial	IPI00115866	Q99KB8	1.2573	0.85653
Putative uncharacterized protein	IPI00112004	Q9CSS6	1.2573	0.85653
60S ribosomal protein L4	IPI00111412	Q564E8	2.5147	1.7131
General transcription factor IIE subunit 2	IPI00331112	Q9CWC4	2.5147	1.7131
Isoform 2 of Peptidyl-prolyl cis-trans isomerase H	IPI00133136	Q3UWH9	2.5147	1.7131
Lymphokine-activated killer T-cell-originated protein kinase	IPI00467350	Q9JJ78	2.5147	1.7131
PWWP domain-containing protein MUM1	IPI00463679	Q6DID5	2.5147	1.7131
protein mago nashi homolog 1-related	IPI00132692	#N/A	18.86	12.848
Isoform 2 of Nipped-B-like protein	IPI00357096	Q05CI1	5.0293	3.4261
nucleolar pre-ribosomal-associated protein 1	IPI00668766	E9PU96	5.0293	3.4261
Sex comb on midleg-like 2	IPI00467167	B1AVB3	21.375	14.561
FACT complex subunit SPT16	IPI00120344	Q920B9	20.117	13.704
11 kDa protein	IPI00329998	#N/A	528.08	351.18
Chromobox protein homolog 1	IPI00129466	P83917	15.088	9.4218
Chromobox protein homolog 3	IPI00129468	P23198	13.831	8.5653
Cleavage and polyadenylation specificity factor subunit 5	IPI00132473	Q9CQF3	12.573	7.7088
Isoform 1 of Poly(rC)-binding protein 2	IPI00127707	B2M1R7	23.889	14.561
Isoform 2 of FACT complex subunit SSRP1	IPI00407571	Q08943	8.8013	5.1392
Chromobox protein homolog 5	IPI00123755	Q61686	7.544	4.2826
Nucleophosmin	IPI00127415	Q3U536	71.668	40.257
H-ACA ribonucleoprotein complex subunit 2	IPI00133550	Q9CRB2	6.2866	3.4261
Poly(rC)-binding protein 1	IPI00128904	P60335	15.418
		28.919
